# Supplementary material for: A genome-wide assessment of conserved SNP alleles reveals a panel of regulatory SNPs relevant to the peripheral nerve
Source: BMC Genomics. 2018 May 2;19:311. doi: 10.1186/s12864-018-4692-z (PMC5930951; doi:10.1186/s12864-018-4692-z)
Supplement: Supplementary file 2 — List of the 6197 SNPs residing within 6164 conserved, non-coding sequences. Columns 1 through 3 are BED file formatted hg18 coordinates of the conserved, non-coding regions. Columns 4 through 6 are BED file formatted hg18 coordinates of the SNPs residing within the identified regions. The final column is the rs ID number for each SNP. (TXT 352 kb) [file 12864_2018_4692_MOESM2_ESM.txt]

chr1	2713404	2713414	chr1	2713411	2713412	rs10909872
chr1	2762052	2762060	chr1	2762053	2762054	rs6694484
chr1	2782655	2782662	chr1	2782660	2782661	rs16823103
chr1	2823470	2823475	chr1	2823470	2823471	rs1563467
chr1	2843466	2843472	chr1	2843471	2843472	rs16823224
chr1	2855634	2855641	chr1	2855637	2855638	rs7548727
chr1	3028384	3028391	chr1	3028389	3028390	rs6704012
chr1	3062327	3062347	chr1	3062341	3062342	rs10797381
chr1	3076323	3076335	chr1	3076323	3076324	rs7518255
chr1	3079693	3079715	chr1	3079708	3079709	rs17390062
chr1	3079789	3079796	chr1	3079795	3079796	rs3819971
chr1	3199966	3199979	chr1	3199977	3199978	rs1553290
chr1	3219115	3219120	chr1	3219117	3219118	rs12409315
chr1	5094078	5094084	chr1	5094080	5094081	rs16840024
chr1	6126805	6126811	chr1	6126808	6126809	rs17489787
chr1	6667294	6667302	chr1	6667295	6667296	rs12126058
chr1	7019828	7019835	chr1	7019832	7019833	rs17030173
chr1	7133628	7133635	chr1	7133631	7133632	rs11587739
chr1	7424864	7424879	chr1	7424874	7424875	rs17030881
chr1	7608642	7608650	chr1	7608642	7608643	rs12138009
chr1	8465666	8465671	chr1	8465667	8465668	rs17385721
chr1	8561248	8561259	chr1	8561252	8561253	rs12029303
chr1	8767785	8767791	chr1	8767785	8767786	rs11586056
chr1	10503453	10503480	chr1	10503477	10503478	rs2483677
chr1	10605826	10605832	chr1	10605828	10605829	rs2242289
chr1	10654958	10654967	chr1	10654964	10654965	rs4845840
chr1	10662449	10662463	chr1	10662449	10662450	rs17035549
chr1	10689901	10689981	chr1	10689965	10689966	rs4845952
chr1	10733868	10733875	chr1	10733874	10733875	rs11579159
chr1	10768121	10768130	chr1	10768124	10768125	rs776907
chr1	11161002	11161007	chr1	11161002	11161003	rs17036458
chr1	11427132	11427151	chr1	11427140	11427141	rs11807235
chr1	11597637	11597653	chr1	11597645	11597646	rs734737
chr1	11617356	11617367	chr1	11617359	11617360	rs17037129
chr1	11624667	11624686	chr1	11624668	11624669	rs6540986
chr1	11624739	11624770	chr1	11624741	11624742	rs7526268
chr1	14214239	14214246	chr1	14214244	14214245	rs10927995
chr1	16498461	16498471	chr1	16498470	16498471	rs4661735
chr1	18287108	18287115	chr1	18287110	18287111	rs16861538
chr1	18824488	18824495	chr1	18824491	18824492	rs10489154
chr1	18983566	18983580	chr1	18983577	18983578	rs12089620
chr1	19551040	19551045	chr1	19551041	19551042	rs12072481
chr1	20529934	20529939	chr1	20529938	20529939	rs2072753
chr1	22407988	22408004	chr1	22407999	22408000	rs7513455
chr1	22541352	22541358	chr1	22541357	22541358	rs4655048
chr1	27949045	27949053	chr1	27949049	27949050	rs17162762
chr1	34177717	34177736	chr1	34177720	34177721	rs10914819
chr1	34886960	34886966	chr1	34886962	34886963	rs491090
chr1	36296590	36296604	chr1	36296602	36296603	rs274739
chr1	36327026	36327032	chr1	36327028	36327029	rs11263852
chr1	37056159	37056165	chr1	37056159	37056160	rs693892
chr1	37056201	37056213	chr1	37056201	37056202	rs16823527
chr1	37476303	37476310	chr1	37476306	37476307	rs17508718
chr1	37500001	37500006	chr1	37500001	37500002	rs11264007
chr1	37956899	37956905	chr1	37956902	37956903	rs609437
chr1	38400714	38400724	chr1	38400714	38400715	rs1381845
chr1	38496791	38496855	chr1	38496822	38496823	rs12023685
chr1	38565152	38565196	chr1	38565162	38565163	rs16824910
chr1	38565297	38565341	chr1	38565298	38565299	rs1778044
chr1	38694634	38694640	chr1	38694639	38694640	rs2251803
chr1	38823361	38823374	chr1	38823372	38823373	rs1001450
chr1	39566954	39566959	chr1	39566957	39566958	rs17505083
chr1	39736821	39736826	chr1	39736822	39736823	rs2695329
chr1	44468361	44468402	chr1	44468374	44468375	rs2294951
chr1	44724141	44724195	chr1	44724147	44724148	rs16832004
chr1	44743929	44743955	chr1	44743943	44743944	rs16832013
chr1	44778973	44778991	chr1	44778977	44778978	rs17386301
chr1	44822633	44822653	chr1	44822633	44822634	rs270709
chr1	44826331	44826352	chr1	44826346	44826347	rs928685
chr1	44874940	44874950	chr1	44874941	44874942	rs34296911
chr1	45040830	45040835	chr1	45040830	45040831	rs17883044
chr1	47626798	47626803	chr1	47626801	47626802	rs6662189
chr1	47627156	47627164	chr1	47627161	47627162	rs17103191
chr1	47797354	47797360	chr1	47797359	47797360	rs2457070
chr1	48296762	48296769	chr1	48296766	48296767	rs6679531
chr1	48738023	48738088	chr1	48738070	48738071	rs12021583
chr1	48861779	48861788	chr1	48861783	48861784	rs320035
chr1	48904331	48904348	chr1	48904340	48904341	rs1966247
chr1	48911542	48911547	chr1	48911542	48911543	rs6678327
chr1	49199630	49199642	chr1	49199630	49199631	rs6703207
chr1	49208765	49208797	chr1	49208765	49208766	rs12063575
chr1	49966540	49966546	chr1	49966542	49966543	rs17105751
chr1	50123298	50123304	chr1	50123301	50123302	rs17105792
chr1	50349283	50349298	chr1	50349296	50349297	rs4357572
chr1	50431665	50431671	chr1	50431665	50431666	rs17385058
chr1	50441932	50441957	chr1	50441956	50441957	rs4926846
chr1	50469656	50469668	chr1	50469656	50469657	rs12058881
chr1	50484547	50484554	chr1	50484547	50484548	rs7517344
chr1	50803754	50803853	chr1	50803779	50803780	rs6679843
chr1	50804117	50804124	chr1	50804117	50804118	rs6679961
chr1	53750706	53750711	chr1	53750706	53750707	rs6588480
chr1	53796034	53796044	chr1	53796038	53796039	rs537680
chr1	54371294	54371303	chr1	54371300	54371301	rs4483354
chr1	54529976	54530000	chr1	54529988	54529989	rs10489809
chr1	56467590	56467614	chr1	56467596	56467597	rs6663502
chr1	56467851	56467863	chr1	56467855	56467856	rs12118289
chr1	56542441	56542453	chr1	56542443	56542444	rs17425772
chr1	56766185	56766193	chr1	56766189	56766190	rs17429642
chr1	57592400	57592410	chr1	57592407	57592408	rs12240237
chr1	57732960	57732978	chr1	57732973	57732974	rs2793646
chr1	57951293	57951307	chr1	57951302	57951303	rs716417
chr1	57965750	57965755	chr1	57965753	57965754	rs12129336
chr1	58057998	58058005	chr1	58058000	58058001	rs852764
chr1	58135686	58135698	chr1	58135695	58135696	rs12117610
chr1	58269929	58269937	chr1	58269936	58269937	rs12026684
chr1	58899363	58899368	chr1	58899363	58899364	rs4912363
chr1	59224165	59224172	chr1	59224171	59224172	rs17118500
chr1	59295662	59295667	chr1	59295665	59295666	rs12066467
chr1	59295763	59295769	chr1	59295766	59295767	rs17118649
chr1	59631589	59631594	chr1	59631589	59631590	rs17540663
chr1	59715874	59715880	chr1	59715875	59715876	rs7533625
chr1	60661584	60661590	chr1	60661586	60661587	rs7551363
chr1	61070585	61070592	chr1	61070585	61070586	rs7547264
chr1	61104377	61104382	chr1	61104380	61104381	rs475279
chr1	61132750	61132767	chr1	61132766	61132767	rs1002005
chr1	61134561	61134569	chr1	61134568	61134569	rs6696905
chr1	61248060	61248065	chr1	61248062	61248063	rs1283252
chr1	61250183	61250195	chr1	61250190	61250191	rs1419336
chr1	61390829	61390834	chr1	61390829	61390830	rs4915731
chr1	61482558	61482580	chr1	61482558	61482559	rs186742
chr1	61507155	61507177	chr1	61507162	61507163	rs17121878
chr1	61515739	61515751	chr1	61515747	61515748	rs332827
chr1	61558109	61558150	chr1	61558133	61558134	rs17121952
chr1	61606390	61606401	chr1	61606393	61606394	rs9436639
chr1	61691300	61691316	chr1	61691312	61691313	rs17265852
chr1	61724888	61724894	chr1	61724888	61724889	rs12072091
chr1	61725157	61725164	chr1	61725161	61725162	rs4915746
chr1	61874891	61874896	chr1	61874894	61874895	rs12139976
chr1	63113863	63113869	chr1	63113868	63113869	rs12061691
chr1	63115001	63115099	chr1	63115056	63115057	rs6587998
chr1	63136467	63136474	chr1	63136471	63136472	rs10889388
chr1	63176444	63176521	chr1	63176448	63176449	rs2254118
chr1	63194208	63194214	chr1	63194211	63194212	rs11808151
chr1	63236073	63236160	chr1	63236158	63236159	rs12760183
chr1	63237564	63237715	chr1	63237565	63237566	rs6658261
chr1	63238071	63238080	chr1	63238074	63238075	rs17124210
chr1	63238569	63238589	chr1	63238579	63238580	rs2297168
chr1	63248416	63248432	chr1	63248416	63248417	rs4915864
chr1	63310868	63310916	chr1	63310868	63310869	rs1498932
chr1	63311178	63311189	chr1	63311181	63311182	rs1391814
chr1	63311668	63311683	chr1	63311669	63311670	rs17124521
chr1	63326478	63326557	chr1	63326486	63326487	rs6661226
chr1	63437913	63437927	chr1	63437926	63437927	rs17391131
chr1	63438428	63438522	chr1	63438433	63438434	rs1887810
chr1	63515290	63515308	chr1	63515306	63515307	rs4915640
chr1	63558297	63558310	chr1	63558298	63558299	rs2235950
chr1	63591548	63591555	chr1	63591548	63591549	rs12401870
chr1	63688466	63688472	chr1	63688469	63688470	rs12738349
chr1	66881055	66881060	chr1	66881057	66881058	rs17129243
chr1	71879485	71879493	chr1	71879492	71879493	rs12060036
chr1	72175462	72175468	chr1	72175467	72175468	rs2256913
chr1	72244691	72244696	chr1	72244692	72244693	rs10493491
chr1	72869413	72869420	chr1	72869413	72869414	rs17093160
chr1	73672368	73672375	chr1	73672368	73672369	rs11210245
chr1	75030911	75030917	chr1	75030916	75030917	rs17095966
chr1	75339144	75339154	chr1	75339151	75339152	rs17096269
chr1	75429378	75429383	chr1	75429380	75429381	rs17096345
chr1	76473134	76473141	chr1	76473136	76473137	rs2706202
chr1	76557902	76557907	chr1	76557906	76557907	rs11162121
chr1	76814786	76814792	chr1	76814791	76814792	rs369258
chr1	76825180	76825198	chr1	76825183	76825184	rs2117905
chr1	78182435	78182443	chr1	78182437	78182438	rs11550082
chr1	79078752	79078767	chr1	79078755	79078756	rs1892206
chr1	79498352	79498367	chr1	79498358	79498359	rs12751253
chr1	79498599	79498604	chr1	79498603	79498604	rs7556429
chr1	79834081	79834086	chr1	79834085	79834086	rs17420481
chr1	80490103	80490109	chr1	80490103	80490104	rs11162962
chr1	80555393	80555398	chr1	80555393	80555394	rs2389011
chr1	80604018	80604084	chr1	80604021	80604022	rs10874123
chr1	80679160	80679166	chr1	80679164	80679165	rs17104826
chr1	80694713	80694721	chr1	80694715	80694716	rs12063536
chr1	80737054	80737059	chr1	80737054	80737055	rs10493667
chr1	80895449	80895456	chr1	80895449	80895450	rs17105228
chr1	80910147	80910157	chr1	80910154	80910155	rs12035797
chr1	81114197	81114202	chr1	81114197	81114198	rs11163146
chr1	81114342	81114347	chr1	81114345	81114346	rs951506
chr1	81131581	81131598	chr1	81131597	81131598	rs17403444
chr1	81131704	81131709	chr1	81131706	81131707	rs12130341
chr1	81271489	81271496	chr1	81271492	81271493	rs1365521
chr1	81283014	81283020	chr1	81283017	81283018	rs11805232
chr1	81292389	81292394	chr1	81292389	81292390	rs1195766
chr1	81381177	81381182	chr1	81381181	81381182	rs11163196
chr1	81397079	81397094	chr1	81397081	81397082	rs17416550
chr1	81469410	81469425	chr1	81469410	81469411	rs3934259
chr1	81539518	81539525	chr1	81539522	81539523	rs6683338
chr1	81539573	81539578	chr1	81539576	81539577	rs10493690
chr1	81540640	81540653	chr1	81540651	81540652	rs17106361
chr1	81547340	81547352	chr1	81547341	81547342	rs11163247
chr1	81548110	81548116	chr1	81548115	81548116	rs1571247
chr1	81564711	81564720	chr1	81564714	81564715	rs17106402
chr1	81646286	81646293	chr1	81646289	81646290	rs4650539
chr1	81669839	81669845	chr1	81669842	81669843	rs11163293
chr1	81702754	81702825	chr1	81702798	81702799	rs12032243
chr1	81706021	81706032	chr1	81706031	81706032	rs12036053
chr1	81791855	81791925	chr1	81791872	81791873	rs4313439
chr1	81919777	81919788	chr1	81919787	81919788	rs10493701
chr1	81998841	81998850	chr1	81998846	81998847	rs17425700
chr1	82042948	82042957	chr1	82042951	82042952	rs17107205
chr1	82044301	82044314	chr1	82044308	82044309	rs10493707
chr1	82064834	82064840	chr1	82064837	82064838	rs1342131
chr1	82205204	82205210	chr1	82205205	82205206	rs2296699
chr1	82208862	82208873	chr1	82208868	82208869	rs1327022
chr1	82209316	82209322	chr1	82209320	82209321	rs1327023
chr1	82212620	82212661	chr1	82212650	82212651	rs3790880
chr1	82219716	82219721	chr1	82219720	82219721	rs17107618
chr1	82452684	82452690	chr1	82452687	82452688	rs2050845
chr1	82939153	82939159	chr1	82939155	82939156	rs1433759
chr1	83024882	83024900	chr1	83024899	83024900	rs389632
chr1	83025316	83025395	chr1	83025358	83025359	rs11586026
chr1	83133357	83133363	chr1	83133359	83133360	rs17109385
chr1	83341221	83341227	chr1	83341224	83341225	rs13375213
chr1	84008567	84008580	chr1	84008570	84008571	rs11163829
chr1	84015489	84015527	chr1	84015502	84015503	rs17129389
chr1	85414019	85414024	chr1	85414022	85414023	rs3364
chr1	85645820	85645827	chr1	85645824	85645825	rs12133722
chr1	85823284	85823289	chr1	85823287	85823288	rs1329961
chr1	87549151	87549185	chr1	87549182	87549183	rs11800471
chr1	87550111	87550117	chr1	87550111	87550112	rs17129950
chr1	87579900	87579905	chr1	87579904	87579905	rs3766026
chr1	87589089	87589094	chr1	87589092	87589093	rs17129970
chr1	87608114	87608123	chr1	87608121	87608122	rs17129989
chr1	87647773	87647791	chr1	87647785	87647786	rs6697170
chr1	87664955	87664960	chr1	87664959	87664960	rs730389
chr1	87704777	87704809	chr1	87704792	87704793	rs1572484
chr1	87704819	87704827	chr1	87704822	87704823	rs1572483
chr1	87704901	87704906	chr1	87704901	87704902	rs1199564
chr1	87789161	87789204	chr1	87789161	87789162	rs12074914
chr1	87837986	87837996	chr1	87837994	87837995	rs12756547
chr1	87838315	87838353	chr1	87838326	87838327	rs17130067
chr1	87838456	87838471	chr1	87838467	87838468	rs17130069
chr1	87945541	87945558	chr1	87945547	87945548	rs10493799
chr1	87952888	87952893	chr1	87952890	87952891	rs12123897
chr1	87953771	87953815	chr1	87953781	87953782	rs12066644
chr1	87956861	87956912	chr1	87956889	87956890	rs735801
chr1	88065023	88065029	chr1	88065025	88065026	rs10922609
chr1	88065243	88065255	chr1	88065248	88065249	rs13375846
chr1	88477257	88477270	chr1	88477261	88477262	rs12410027
chr1	88614887	88614962	chr1	88614917	88614918	rs7525651
chr1	88640842	88640855	chr1	88640852	88640853	rs1498915
chr1	88787176	88787182	chr1	88787181	88787182	rs17130499
chr1	88843783	88843791	chr1	88843790	88843791	rs1532158
chr1	89106140	89106147	chr1	89106144	89106145	rs10493818
chr1	90326161	90326182	chr1	90326165	90326166	rs10801784
chr1	90326623	90326629	chr1	90326627	90326628	rs12127077
chr1	90340636	90340668	chr1	90340658	90340659	rs10922761
chr1	90372825	90372845	chr1	90372827	90372828	rs7515008
chr1	90523484	90523490	chr1	90523489	90523490	rs7531149
chr1	90541282	90541294	chr1	90541293	90541294	rs4375250
chr1	90713152	90713158	chr1	90713157	90713158	rs17131064
chr1	90719014	90719024	chr1	90719014	90719015	rs483211
chr1	90765828	90765833	chr1	90765829	90765830	rs1361010
chr1	90910149	90910187	chr1	90910183	90910184	rs6680305
chr1	91052898	91052912	chr1	91052900	91052901	rs1663708
chr1	91321338	91321347	chr1	91321341	91321342	rs164904
chr1	91439169	91439175	chr1	91439174	91439175	rs1507348
chr1	91673878	91673883	chr1	91673879	91673880	rs6694567
chr1	91764653	91764659	chr1	91764656	91764657	rs13447564
chr1	91764892	91764902	chr1	91764898	91764899	rs13447566
chr1	91966547	91966552	chr1	91966549	91966550	rs17880881
chr1	91997216	91997221	chr1	91997218	91997219	rs12565552
chr1	92052533	92052542	chr1	92052536	92052537	rs284145
chr1	93775397	93775405	chr1	93775400	93775401	rs237438
chr1	95559806	95559811	chr1	95559810	95559811	rs17113369
chr1	95741617	95741624	chr1	95741622	95741623	rs4949966
chr1	95890894	95890899	chr1	95890894	95890895	rs17114028
chr1	95922899	95922907	chr1	95922905	95922906	rs4949967
chr1	96172847	96172857	chr1	96172855	96172856	rs12043183
chr1	96355005	96355015	chr1	96355005	96355006	rs11165543
chr1	96751548	96751555	chr1	96751548	96751549	rs2391769
chr1	96777540	96777547	chr1	96777542	96777543	rs17115448
chr1	97044781	97044821	chr1	97044801	97044802	rs6699634
chr1	97183024	97183038	chr1	97183025	97183026	rs12097562
chr1	97217082	97217087	chr1	97217085	97217086	rs17428852
chr1	97291246	97291251	chr1	97291250	97291251	rs10875044
chr1	97302819	97302827	chr1	97302824	97302825	rs12085574
chr1	97317346	97317352	chr1	97317347	97317348	rs17116357
chr1	97321402	97321407	chr1	97321402	97321403	rs2130365
chr1	97350814	97350825	chr1	97350823	97350824	rs12076846
chr1	97498263	97498268	chr1	97498266	97498267	rs11165823
chr1	97501145	97501152	chr1	97501145	97501146	rs12081878
chr1	97797582	97797665	chr1	97797662	97797663	rs12064659
chr1	97797764	97797783	chr1	97797782	97797783	rs7522200
chr1	97848312	97848321	chr1	97848312	97848313	rs2786501
chr1	97848349	97848355	chr1	97848349	97848350	rs7554746
chr1	97981699	97981720	chr1	97981718	97981719	rs4970716
chr1	98035239	98035244	chr1	98035240	98035241	rs1889229
chr1	98108903	98108923	chr1	98108916	98108917	rs9661794
chr1	98575045	98575054	chr1	98575050	98575051	rs17118192
chr1	98626796	98626819	chr1	98626797	98626798	rs12059396
chr1	98626870	98626875	chr1	98626871	98626872	rs17386954
chr1	100976248	100976253	chr1	100976251	100976252	rs3917020
chr1	101399895	101399903	chr1	101399902	101399903	rs12734591
chr1	102572416	102572427	chr1	102572426	102572427	rs2792013
chr1	103038656	103038669	chr1	103038666	103038667	rs12078115
chr1	103429161	103429170	chr1	103429165	103429166	rs1528204
chr1	104185494	104185499	chr1	104185497	104185498	rs1930199
chr1	104688989	104688995	chr1	104688990	104688991	rs12097099
chr1	105061339	105061345	chr1	105061340	105061341	rs10494024
chr1	105106438	105106448	chr1	105106440	105106441	rs1871782
chr1	105319654	105319667	chr1	105319658	105319659	rs896199
chr1	105531333	105531349	chr1	105531347	105531348	rs9787043
chr1	105708706	105708711	chr1	105708706	105708707	rs885318
chr1	105855611	105855628	chr1	105855627	105855628	rs11586079
chr1	106074990	106075000	chr1	106074990	106074991	rs790957
chr1	106312010	106312020	chr1	106312019	106312020	rs12566765
chr1	106893959	106893972	chr1	106893967	106893968	rs12034371
chr1	107253254	107253259	chr1	107253257	107253258	rs4915000
chr1	107576895	107576901	chr1	107576900	107576901	rs5012609
chr1	107598219	107598226	chr1	107598222	107598223	rs11185076
chr1	107687797	107687804	chr1	107687800	107687801	rs11185092
chr1	107753018	107753029	chr1	107753026	107753027	rs17018924
chr1	107755008	107755016	chr1	107755012	107755013	rs574799
chr1	107763849	107763855	chr1	107763850	107763851	rs11185111
chr1	107793186	107793193	chr1	107793191	107793192	rs501446
chr1	107793228	107793239	chr1	107793230	107793231	rs501332
chr1	108104272	108104280	chr1	108104276	108104277	rs17542229
chr1	108104438	108104445	chr1	108104444	108104445	rs12142335
chr1	112603906	112603912	chr1	112603909	112603910	rs2998330
chr1	112700126	112700205	chr1	112700162	112700163	rs12065195
chr1	116253055	116253060	chr1	116253057	116253058	rs958689
chr1	116267156	116267186	chr1	116267173	116267174	rs699741
chr1	118830567	118830613	chr1	118830605	118830606	rs17038321
chr1	119171837	119171843	chr1	119171838	119171839	rs17022529
chr1	119677249	119677254	chr1	119677252	119677253	rs17023457
chr1	161686629	161686642	chr1	161686637	161686638	rs4304553
chr1	161686797	161686804	chr1	161686803	161686804	rs12075978
chr1	161708798	161708877	chr1	161708837	161708838	rs10917770
chr1	161901305	161901312	chr1	161901306	161901307	rs6693592
chr1	162124193	162124266	chr1	162124208	162124209	rs2346102
chr1	162532055	162532108	chr1	162532055	162532056	rs545799
chr1	162752732	162752743	chr1	162752732	162752733	rs16832109
chr1	162844854	162844860	chr1	162844859	162844860	rs2792259
chr1	162871551	162871589	chr1	162871580	162871581	rs1780337
chr1	162948108	162948153	chr1	162948137	162948138	rs16834023
chr1	162967438	162967449	chr1	162967442	162967443	rs1387391
chr1	162986220	162986237	chr1	162986220	162986221	rs12072617
chr1	162996057	162996062	chr1	162996057	162996058	rs2635038
chr1	163058003	163058012	chr1	163058009	163058010	rs16835208
chr1	163168764	163168778	chr1	163168769	163168770	rs17394077
chr1	163261565	163261579	chr1	163261574	163261575	rs13374395
chr1	163553508	163553514	chr1	163553509	163553510	rs875821
chr1	163580301	163580310	chr1	163580305	163580306	rs6667007
chr1	166010778	166010796	chr1	166010791	166010792	rs16859646
chr1	168178462	168178473	chr1	168178463	168178464	rs3790399
chr1	168237353	168237361	chr1	168237360	168237361	rs16862911
chr1	168449927	168449936	chr1	168449930	168449931	rs16863114
chr1	168461837	168461860	chr1	168461854	168461855	rs4399218
chr1	168520765	168520773	chr1	168520765	168520766	rs12404913
chr1	175201009	175201014	chr1	175201011	175201012	rs12565733
chr1	175946648	175946682	chr1	175946653	175946654	rs7542551
chr1	175969457	175969464	chr1	175969463	175969464	rs1923643
chr1	177209628	177209636	chr1	177209634	177209635	rs2031470
chr1	178518600	178518606	chr1	178518605	178518606	rs12058853
chr1	178629348	178629358	chr1	178629356	178629357	rs10494528
chr1	178660771	178660784	chr1	178660779	178660780	rs16856007
chr1	185559226	185559233	chr1	185559230	185559231	rs6683451
chr1	185998402	185998412	chr1	185998404	185998405	rs12125012
chr1	186098352	186098372	chr1	186098357	186098358	rs1548796
chr1	186119320	186119332	chr1	186119331	186119332	rs16827680
chr1	186391063	186391069	chr1	186391068	186391069	rs1032215
chr1	186683543	186683553	chr1	186683544	186683545	rs12405160
chr1	192187276	192187283	chr1	192187281	192187282	rs10158105
chr1	194368130	194368138	chr1	194368132	194368133	rs10922039
chr1	196078183	196078190	chr1	196078188	196078189	rs10922298
chr1	196248631	196248636	chr1	196248635	196248636	rs16842246
chr1	196534786	196534792	chr1	196534789	196534790	rs6682269
chr1	197097362	197097372	chr1	197097368	197097369	rs17704988
chr1	197165043	197165052	chr1	197165049	197165050	rs10919605
chr1	197188495	197188506	chr1	197188505	197188506	rs12063906
chr1	197852538	197852543	chr1	197852540	197852541	rs17640181
chr1	197874902	197874918	chr1	197874908	197874909	rs4301659
chr1	197901147	197901158	chr1	197901157	197901158	rs16845386
chr1	197972650	197972680	chr1	197972662	197972663	rs17162690
chr1	197981982	197981993	chr1	197981992	197981993	rs1030519
chr1	198020278	198020283	chr1	198020279	198020280	rs10494806
chr1	198057305	198057311	chr1	198057310	198057311	rs17662991
chr1	198057319	198057332	chr1	198057324	198057325	rs9661058
chr1	198069799	198069804	chr1	198069799	198069800	rs2553738
chr1	198314995	198315021	chr1	198315014	198315015	rs12061714
chr1	198315251	198315284	chr1	198315255	198315256	rs12031812
chr1	198318453	198318460	chr1	198318457	198318458	rs17724342
chr1	198318471	198318482	chr1	198318478	198318479	rs16845931
chr1	198354905	198354928	chr1	198354908	198354909	rs12401508
chr1	198355173	198355186	chr1	198355181	198355182	rs2737680
chr1	198396685	198396694	chr1	198396691	198396692	rs12078096
chr1	198405391	198405397	chr1	198405396	198405397	rs7556049
chr1	198409150	198409185	chr1	198409154	198409155	rs7556640
chr1	198484487	198484514	chr1	198484492	198484493	rs6667211
chr1	198609700	198609705	chr1	198609703	198609704	rs2808514
chr1	198704128	198704134	chr1	198704128	198704129	rs12058730
chr1	198704620	198704625	chr1	198704620	198704621	rs12095255
chr1	199554150	199554155	chr1	199554151	199554152	rs916398
chr1	202883123	202883131	chr1	202883127	202883128	rs11240240
chr1	203958636	203958642	chr1	203958636	203958637	rs11240557
chr1	206275626	206275693	chr1	206275684	206275685	rs600278
chr1	206298365	206298377	chr1	206298376	206298377	rs670077
chr1	206362216	206362221	chr1	206362218	206362219	rs17011979
chr1	206464172	206464201	chr1	206464197	206464198	rs17259450
chr1	206674537	206674544	chr1	206674539	206674540	rs12034892
chr1	206690492	206690499	chr1	206690495	206690496	rs12027131
chr1	206695205	206695211	chr1	206695207	206695208	rs17259637
chr1	206703227	206703233	chr1	206703229	206703230	rs17259644
chr1	206897117	206897123	chr1	206897121	206897122	rs6680293
chr1	206987748	206987753	chr1	206987752	206987753	rs17013194
chr1	207008012	207008018	chr1	207008017	207008018	rs6690048
chr1	207014502	207014522	chr1	207014519	207014520	rs12076124
chr1	207064930	207064936	chr1	207064933	207064934	rs12563808
chr1	207095338	207095343	chr1	207095338	207095339	rs11589480
chr1	207119271	207119284	chr1	207119283	207119284	rs2185086
chr1	207125856	207125866	chr1	207125861	207125862	rs11119148
chr1	207168826	207168831	chr1	207168828	207168829	rs17013721
chr1	207263758	207263764	chr1	207263761	207263762	rs10494914
chr1	207263874	207263880	chr1	207263876	207263877	rs7555105
chr1	207342921	207342926	chr1	207342922	207342923	rs11119217
chr1	207353973	207353995	chr1	207353989	207353990	rs2282069
chr1	207386179	207386196	chr1	207386193	207386194	rs1933622
chr1	207543067	207543098	chr1	207543084	207543085	rs12755706
chr1	208399229	208399238	chr1	208399237	208399238	rs17015688
chr1	209056403	209056411	chr1	209056403	209056404	rs1418974
chr1	211464721	211464739	chr1	211464732	211464733	rs17020289
chr1	211473015	211473020	chr1	211473017	211473018	rs12075302
chr1	211772141	211772152	chr1	211772151	211772152	rs320420
chr1	211798183	211798198	chr1	211798184	211798185	rs17020995
chr1	211845958	211845971	chr1	211845969	211845970	rs12067299
chr1	211999984	211999995	chr1	211999989	211999990	rs17759057
chr1	212003993	212004028	chr1	212004004	212004005	rs1891058
chr1	212070226	212070233	chr1	212070227	212070228	rs17021510
chr1	212169604	212169612	chr1	212169608	212169609	rs10082101
chr1	212187239	212187249	chr1	212187247	212187248	rs6684989
chr1	212243415	212243432	chr1	212243419	212243420	rs7517701
chr1	212489066	212489075	chr1	212489068	212489069	rs4655324
chr1	212662584	212662589	chr1	212662585	212662586	rs12740482
chr1	213922490	213922511	chr1	213922505	213922506	rs2820673
chr1	213946794	213946808	chr1	213946799	213946800	rs7546433
chr1	213955654	213955904	chr1	213955703	213955704	rs1857227
chr1	213955654	213955904	chr1	213955851	213955852	rs12132018
chr1	213955957	213956034	chr1	213955979	213955980	rs4655423
chr1	213955957	213956034	chr1	213956032	213956033	rs12029094
chr1	213958444	213958492	chr1	213958456	213958457	rs17025217
chr1	213978933	213978944	chr1	213978942	213978943	rs4233312
chr1	214016197	214016206	chr1	214016202	214016203	rs6540910
chr1	214020226	214020238	chr1	214020228	214020229	rs17025416
chr1	214056591	214056597	chr1	214056595	214056596	rs6540912
chr1	214131512	214131528	chr1	214131520	214131521	rs17025561
chr1	214138012	214138017	chr1	214138013	214138014	rs4655433
chr1	214170399	214170420	chr1	214170399	214170400	rs662355
chr1	214172430	214172470	chr1	214172450	214172451	rs17025633
chr1	214185685	214185691	chr1	214185687	214185688	rs17042187
chr1	214281074	214281114	chr1	214281083	214281084	rs17025909
chr1	214288086	214288219	chr1	214288142	214288143	rs10495014
chr1	214330670	214330693	chr1	214330672	214330673	rs6688443
chr1	214361443	214361524	chr1	214361501	214361502	rs388485
chr1	214422513	214422525	chr1	214422518	214422519	rs17649639
chr1	214478280	214478286	chr1	214478284	214478285	rs7534399
chr1	214490410	214490421	chr1	214490418	214490419	rs12031645
chr1	214607127	214607190	chr1	214607163	214607164	rs2809299
chr1	214658039	214658045	chr1	214658041	214658042	rs6682779
chr1	214742878	214742886	chr1	214742881	214742882	rs11572842
chr1	214747951	214747977	chr1	214747957	214747958	rs11572829
chr1	214757895	214757917	chr1	214757909	214757910	rs6604626
chr1	214758056	214758072	chr1	214758059	214758060	rs6673734
chr1	214758289	214758305	chr1	214758292	214758293	rs11572822
chr1	214763518	214763556	chr1	214763549	214763550	rs12745466
chr1	214772711	214772717	chr1	214772715	214772716	rs9651260
chr1	214790005	214790012	chr1	214790005	214790006	rs11572795
chr1	214790309	214790445	chr1	214790337	214790338	rs10495028
chr1	214800620	214800625	chr1	214800623	214800624	rs17042848
chr1	214806128	214806138	chr1	214806136	214806137	rs11572773
chr1	214806748	214806768	chr1	214806762	214806763	rs11572771
chr1	214806805	214806829	chr1	214806805	214806806	rs11572770
chr1	214836777	214836783	chr1	214836782	214836783	rs12088947
chr1	214853961	214853966	chr1	214853962	214853963	rs11572730
chr1	214857709	214857719	chr1	214857709	214857710	rs1970625
chr1	214857978	214857983	chr1	214857981	214857982	rs17624857
chr1	214870601	214870623	chr1	214870610	214870611	rs11572720
chr1	214882742	214882747	chr1	214882742	214882743	rs17671558
chr1	214917687	214917709	chr1	214917695	214917696	rs11117658
chr1	214920620	214920627	chr1	214920623	214920624	rs6695824
chr1	214920749	214920788	chr1	214920770	214920771	rs11580756
chr1	214921072	214921089	chr1	214921077	214921078	rs946464
chr1	214958554	214958564	chr1	214958559	214958560	rs12083476
chr1	214959306	214959340	chr1	214959322	214959323	rs17043533
chr1	214968274	214968289	chr1	214968280	214968281	rs11572661
chr1	214980086	214980106	chr1	214980103	214980104	rs11572659
chr1	215076712	215076728	chr1	215076723	215076724	rs10492952
chr1	215083548	215083582	chr1	215083550	215083551	rs11117696
chr1	215083954	215083959	chr1	215083955	215083956	rs7548331
chr1	215136597	215136642	chr1	215136633	215136634	rs12034503
chr1	215147339	215147359	chr1	215147343	215147344	rs17044309
chr1	215177545	215177596	chr1	215177553	215177554	rs2576239
chr1	215185254	215185262	chr1	215185261	215185262	rs11572477
chr1	215191349	215191356	chr1	215191353	215191354	rs10492957
chr1	215255198	215255204	chr1	215255203	215255204	rs12759584
chr1	215266647	215266652	chr1	215266650	215266651	rs7525673
chr1	215267573	215267578	chr1	215267575	215267576	rs6684076
chr1	215433132	215433137	chr1	215433136	215433137	rs7556424
chr1	215465843	215465848	chr1	215465843	215465844	rs11117813
chr1	215466021	215466033	chr1	215466021	215466022	rs11117814
chr1	215508032	215508054	chr1	215508040	215508041	rs17699227
chr1	215508323	215508329	chr1	215508328	215508329	rs17653706
chr1	215589666	215589674	chr1	215589667	215589668	rs2646808
chr1	215589729	215589735	chr1	215589734	215589735	rs2646810
chr1	215628902	215628921	chr1	215628909	215628910	rs1497835
chr1	215665091	215665105	chr1	215665098	215665099	rs265122
chr1	215833410	215833442	chr1	215833432	215833433	rs4846427
chr1	215833662	215833673	chr1	215833669	215833670	rs12046818
chr1	215854348	215854363	chr1	215854352	215854353	rs17666909
chr1	215908789	215908811	chr1	215908802	215908803	rs10495068
chr1	215980734	215980739	chr1	215980738	215980739	rs12120516
chr1	216030988	216031003	chr1	216030995	216030996	rs10863349
chr1	216071141	216071146	chr1	216071142	216071143	rs17727548
chr1	216087431	216087439	chr1	216087435	216087436	rs17677091
chr1	216180398	216180413	chr1	216180401	216180402	rs17690558
chr1	216180439	216180466	chr1	216180457	216180458	rs10863359
chr1	216225617	216225632	chr1	216225622	216225623	rs11811248
chr1	216233707	216233713	chr1	216233709	216233710	rs11117995
chr1	216265237	216265254	chr1	216265237	216265238	rs17047230
chr1	216271926	216271940	chr1	216271934	216271935	rs1172353
chr1	216289683	216289693	chr1	216289686	216289687	rs12046784
chr1	216289814	216289838	chr1	216289827	216289828	rs12729245
chr1	216303912	216303918	chr1	216303916	216303917	rs17751108
chr1	216319722	216319732	chr1	216319728	216319729	rs2067836
chr1	216347829	216347869	chr1	216347852	216347853	rs6672959
chr1	216402129	216402135	chr1	216402131	216402132	rs654496
chr1	216441071	216441098	chr1	216441076	216441077	rs11803014
chr1	216441232	216441257	chr1	216441248	216441249	rs7549503
chr1	216481270	216481279	chr1	216481272	216481273	rs11585106
chr1	216589854	216589888	chr1	216589885	216589886	rs1418554
chr1	216739177	216739182	chr1	216739180	216739181	rs12092644
chr1	217307042	217307050	chr1	217307043	217307044	rs1256604
chr1	217821465	217821471	chr1	217821465	217821466	rs4348731
chr1	217998205	217998213	chr1	217998206	217998207	rs4846588
chr1	218257587	218257594	chr1	218257589	218257590	rs2789813
chr1	219252673	219252678	chr1	219252677	219252678	rs12036671
chr1	219405953	219405960	chr1	219405954	219405955	rs17009529
chr1	219444049	219444064	chr1	219444057	219444058	rs4846689
chr1	219514373	219514381	chr1	219514379	219514380	rs10489953
chr1	220146155	220146162	chr1	220146159	220146160	rs4546928
chr1	221702624	221702635	chr1	221702633	221702634	rs12075025
chr1	225567662	225567668	chr1	225567666	225567667	rs16847634
chr1	226531964	226531971	chr1	226531968	226531969	rs493945
chr1	227954628	227954636	chr1	227954629	227954630	rs16850172
chr1	231411282	231411287	chr1	231411283	231411284	rs7535147
chr1	232639790	232639795	chr1	232639793	232639794	rs2273873
chr1	232736464	232736470	chr1	232736469	232736470	rs271762
chr1	232746534	232746540	chr1	232746534	232746535	rs16843501
chr1	238540313	238540327	chr1	238540326	238540327	rs1379074
chr1	241624277	241624288	chr1	241624281	241624282	rs10927006
chr1	242189974	242190025	chr1	242190013	242190014	rs484459
chr1	242190068	242190164	chr1	242190091	242190092	rs2647328
chr1	242241488	242241507	chr1	242241502	242241503	rs7546248
chr1	242241527	242241556	chr1	242241543	242241544	rs12029481
chr1	242337669	242337685	chr1	242337673	242337674	rs2500499
chr1	243446460	243446482	chr1	243446472	243446473	rs6674280
chr1	243812254	243812261	chr1	243812258	243812259	rs6657849
chr1	243839659	243839667	chr1	243839663	243839664	rs12041565
chr1	243845879	243845887	chr1	243845879	243845880	rs1771521
chr1	244462279	244462297	chr1	244462284	244462285	rs2878076
chr1	245032188	245032193	chr1	245032192	245032193	rs10924835
chr1	245059928	245059933	chr1	245059929	245059930	rs1316357
chr10	1296437	1296442	chr10	1296438	1296439	rs11250367
chr10	1325837	1325849	chr10	1325848	1325849	rs1027604
chr10	1347964	1348017	chr10	1347991	1347992	rs17221631
chr10	1361605	1361611	chr10	1361609	1361610	rs884949
chr10	1451885	1451896	chr10	1451888	1451889	rs2805540
chr10	1451983	1451988	chr10	1451983	1451984	rs12572001
chr10	1468898	1468903	chr10	1468899	1468900	rs17156347
chr10	1500201	1500208	chr10	1500207	1500208	rs12778089
chr10	1567873	1567879	chr10	1567875	1567876	rs11250595
chr10	1571979	1571994	chr10	1571990	1571991	rs4448618
chr10	1742008	1742032	chr10	1742020	1742021	rs17221979
chr10	1926345	1926350	chr10	1926349	1926350	rs4880544
chr10	2201649	2201660	chr10	2201657	2201658	rs12242615
chr10	2327209	2327217	chr10	2327210	2327211	rs4593936
chr10	2366876	2366891	chr10	2366881	2366882	rs12767744
chr10	2383979	2383987	chr10	2383982	2383983	rs12415828
chr10	2393757	2393765	chr10	2393763	2393764	rs7075295
chr10	2393880	2393932	chr10	2393907	2393908	rs7072008
chr10	2470650	2470660	chr10	2470656	2470657	rs17260518
chr10	2587127	2587141	chr10	2587129	2587130	rs3858268
chr10	2664443	2664497	chr10	2664457	2664458	rs6601818
chr10	2682652	2682658	chr10	2682655	2682656	rs7079384
chr10	2682792	2682799	chr10	2682792	2682793	rs4339939
chr10	2693458	2693463	chr10	2693462	2693463	rs7079247
chr10	2760563	2760582	chr10	2760581	2760582	rs11251473
chr10	3398313	3398318	chr10	3398315	3398316	rs10904027
chr10	3714543	3714550	chr10	3714545	3714546	rs11252022
chr10	4138535	4138544	chr10	4138538	4138539	rs17132117
chr10	6837976	6837982	chr10	6837977	6837978	rs17141724
chr10	7002275	7002280	chr10	7002278	7002279	rs17142225
chr10	7067460	7067468	chr10	7067462	7067463	rs946790
chr10	8026870	8026877	chr10	8026874	8026875	rs4747643
chr10	8053656	8053742	chr10	8053686	8053687	rs12268560
chr10	8142102	8142109	chr10	8142103	8142104	rs7087876
chr10	8142274	8142280	chr10	8142277	8142278	rs3802604
chr10	8380930	8380940	chr10	8380932	8380933	rs12770616
chr10	8385184	8385189	chr10	8385186	8385187	rs17143440
chr10	8517400	8517417	chr10	8517403	8517404	rs17143632
chr10	8571922	8571940	chr10	8571935	8571936	rs12246328
chr10	8636775	8636839	chr10	8636781	8636782	rs7093997
chr10	8733926	8733932	chr10	8733929	8733930	rs827397
chr10	8783737	8783747	chr10	8783742	8783743	rs1999638
chr10	8904172	8904178	chr10	8904176	8904177	rs12252403
chr10	8992555	8992564	chr10	8992557	8992558	rs17413266
chr10	9034333	9034344	chr10	9034336	9034337	rs17414748
chr10	9102288	9102295	chr10	9102288	9102289	rs2589563
chr10	9157234	9157240	chr10	9157238	9157239	rs11256045
chr10	9320398	9320418	chr10	9320399	9320400	rs17486892
chr10	9983082	9983093	chr10	9983088	9983089	rs7095367
chr10	10004712	10004719	chr10	10004713	10004714	rs1934358
chr10	10446903	10447056	chr10	10447034	10447035	rs928520
chr10	10569741	10569754	chr10	10569743	10569744	rs11596062
chr10	10955385	10955393	chr10	10955387	10955388	rs12266442
chr10	10957547	10957553	chr10	10957552	10957553	rs12254648
chr10	11005553	11005560	chr10	11005554	11005555	rs2146551
chr10	11197487	11197506	chr10	11197489	11197490	rs17447321
chr10	11235326	11235349	chr10	11235347	11235348	rs17149653
chr10	11323824	11323831	chr10	11323830	11323831	rs11257029
chr10	11347199	11347219	chr10	11347201	11347202	rs2279806
chr10	11554358	11554364	chr10	11554358	11554359	rs11257113
chr10	13607908	13607951	chr10	13607932	13607933	rs4750375
chr10	13757080	13757087	chr10	13757081	13757082	rs3814663
chr10	14069890	14069903	chr10	14069900	14069901	rs7918501
chr10	15597735	15597740	chr10	15597737	15597738	rs7916029
chr10	15597735	15597740	chr10	15597739	15597740	rs9333256
chr10	15800180	15800190	chr10	15800186	15800187	rs11575612
chr10	15800254	15800259	chr10	15800254	15800255	rs9333075
chr10	16158197	16158202	chr10	16158201	16158202	rs10219098
chr10	16597870	16597878	chr10	16597873	16597874	rs11597234
chr10	16733310	16733316	chr10	16733313	16733314	rs11598478
chr10	16747806	16747815	chr10	16747811	16747812	rs7089697
chr10	18619738	18619748	chr10	18619742	18619743	rs10828424
chr10	19533310	19533315	chr10	19533314	19533315	rs10508578
chr10	19660441	19660446	chr10	19660444	19660445	rs7100403
chr10	19716563	19716568	chr10	19716566	19716567	rs12771333
chr10	20610365	20610370	chr10	20610369	20610370	rs16920217
chr10	20610705	20610720	chr10	20610709	20610710	rs2255279
chr10	20864719	20864733	chr10	20864719	20864720	rs11012121
chr10	21039198	21039217	chr10	21039210	21039211	rs12267759
chr10	21039265	21039275	chr10	21039265	21039266	rs16920945
chr10	21207716	21207724	chr10	21207721	21207722	rs7909970
chr10	21218053	21218068	chr10	21218062	21218063	rs45594837
chr10	24104879	24104885	chr10	24104884	24104885	rs7915410
chr10	24104993	24105000	chr10	24104996	24104997	rs7898400
chr10	24343489	24343494	chr10	24343490	24343491	rs11597382
chr10	24795736	24795741	chr10	24795740	24795741	rs16924797
chr10	25106347	25106359	chr10	25106358	25106359	rs4747500
chr10	25218822	25218829	chr10	25218822	25218823	rs16925124
chr10	26145460	26145493	chr10	26145480	26145481	rs751006
chr10	26145506	26145518	chr10	26145515	26145516	rs11014763
chr10	26355098	26355104	chr10	26355102	26355103	rs11014917
chr10	26598877	26598890	chr10	26598887	26598888	rs8190711
chr10	28151042	28151052	chr10	28151044	28151045	rs12264704
chr10	28207350	28207355	chr10	28207354	28207355	rs12780619
chr10	28447769	28447774	chr10	28447769	28447770	rs11006881
chr10	28548780	28548793	chr10	28548792	28548793	rs12264621
chr10	29127261	29127267	chr10	29127261	29127262	rs12412110
chr10	29350665	29350670	chr10	29350668	29350669	rs11007379
chr10	29555074	29555094	chr10	29555087	29555088	rs17392310
chr10	31026369	31026374	chr10	31026369	31026370	rs7078530
chr10	31650740	31650745	chr10	31650742	31650743	rs2370486
chr10	31947962	31947967	chr10	31947965	31947966	rs11008550
chr10	32597594	32597632	chr10	32597597	32597598	rs3740237
chr10	32708687	32708693	chr10	32708687	32708688	rs17230319
chr10	33590026	33590031	chr10	33590029	33590030	rs11592642
chr10	33593301	33593310	chr10	33593309	33593310	rs16934295
chr10	33611375	33611385	chr10	33611376	33611377	rs2804460
chr10	33661499	33661510	chr10	33661507	33661508	rs2026319
chr10	33822618	33822624	chr10	33822623	33822624	rs16934579
chr10	33829477	33829483	chr10	33829482	33829483	rs16915701
chr10	34038645	34038667	chr10	34038651	34038652	rs4316457
chr10	34063493	34063503	chr10	34063502	34063503	rs11009506
chr10	34076057	34076069	chr10	34076062	34076063	rs12253006
chr10	34076110	34076115	chr10	34076113	34076114	rs2812670
chr10	34517036	34517062	chr10	34517049	34517050	rs591681
chr10	34622740	34622761	chr10	34622740	34622741	rs11009717
chr10	34639233	34639244	chr10	34639241	34639242	rs11009725
chr10	34985661	34985667	chr10	34985661	34985662	rs7911185
chr10	36097900	36097910	chr10	36097909	36097910	rs11010289
chr10	36475100	36475113	chr10	36475106	36475107	rs1413610
chr10	36585270	36585276	chr10	36585274	36585275	rs979288
chr10	36646667	36646672	chr10	36646669	36646670	rs2796784
chr10	36945032	36945038	chr10	36945034	36945035	rs7088677
chr10	49313230	49313235	chr10	49313231	49313232	rs1062225
chr10	49617223	49617228	chr10	49617227	49617228	rs4592358
chr10	49617483	49617489	chr10	49617488	49617489	rs17771583
chr10	49648116	49648124	chr10	49648118	49648119	rs2620888
chr10	49665365	49665372	chr10	49665369	49665370	rs11816499
chr10	49832811	49832819	chr10	49832814	49832815	rs7098224
chr10	50084043	50084071	chr10	50084059	50084060	rs2377994
chr10	50139694	50139699	chr10	50139697	50139698	rs10857452
chr10	50266640	50266755	chr10	50266719	50266720	rs17010003
chr10	50392827	50392834	chr10	50392830	50392831	rs4253079
chr10	50449264	50449270	chr10	50449269	50449270	rs17177752
chr10	50449327	50449335	chr10	50449329	50449330	rs17010164
chr10	60229049	60229054	chr10	60229052	60229053	rs2893789
chr10	60259088	60259093	chr10	60259088	60259089	rs11006272
chr10	60260203	60260210	chr10	60260208	60260209	rs9416748
chr10	60714041	60714048	chr10	60714041	60714042	rs284617
chr10	61541600	61541605	chr10	61541603	61541604	rs4369346
chr10	62751960	62751978	chr10	62751971	62751972	rs17264858
chr10	62930451	62930457	chr10	62930451	62930452	rs6479765
chr10	63266586	63266601	chr10	63266600	63266601	rs6479774
chr10	63489908	63489913	chr10	63489908	63489909	rs10761604
chr10	64290870	64290885	chr10	64290881	64290882	rs12415752
chr10	69539950	69539962	chr10	69539953	69539954	rs35299829
chr10	71332785	71332792	chr10	71332788	71332789	rs942576
chr10	72362295	72362310	chr10	72362300	72362301	rs844127
chr10	72883054	72883066	chr10	72883065	72883066	rs16928879
chr10	72913989	72913997	chr10	72913992	72913993	rs10400093
chr10	73003984	73003990	chr10	73003988	73003989	rs10762455
chr10	75688287	75688317	chr10	75688306	75688307	rs11000941
chr10	75711893	75711898	chr10	75711897	75711898	rs10824138
chr10	75868824	75868829	chr10	75868827	75868828	rs7083427
chr10	76068457	76068472	chr10	76068471	76068472	rs6480742
chr10	76692264	76692275	chr10	76692274	76692275	rs1259519
chr10	76713808	76713813	chr10	76713812	76713813	rs17689978
chr10	76922559	76922571	chr10	76922562	76922563	rs4745779
chr10	76938748	76938755	chr10	76938748	76938749	rs17691239
chr10	76973511	76973518	chr10	76973517	76973518	rs12776915
chr10	77023500	77023506	chr10	77023502	77023503	rs12247048
chr10	77032647	77032658	chr10	77032647	77032648	rs4746311
chr10	77052889	77052900	chr10	77052894	77052895	rs12164797
chr10	77068418	77068440	chr10	77068431	77068432	rs16932431
chr10	77068489	77068581	chr10	77068518	77068519	rs11001448
chr10	77068489	77068581	chr10	77068543	77068544	rs12414839
chr10	77090867	77090880	chr10	77090868	77090869	rs1367288
chr10	77112752	77112759	chr10	77112752	77112753	rs12251827
chr10	77151976	77151991	chr10	77151980	77151981	rs11001481
chr10	77206728	77206733	chr10	77206730	77206731	rs1909680
chr10	77317776	77317792	chr10	77317786	77317787	rs11001536
chr10	77331342	77331347	chr10	77331346	77331347	rs7075958
chr10	77353748	77353767	chr10	77353756	77353757	rs12266166
chr10	77354206	77354270	chr10	77354238	77354239	rs7907673
chr10	77378397	77378408	chr10	77378397	77378398	rs7904669
chr10	77407013	77407048	chr10	77407034	77407035	rs1323074
chr10	77492045	77492056	chr10	77492050	77492051	rs7094369
chr10	77673116	77673125	chr10	77673120	77673121	rs1247491
chr10	77766201	77766206	chr10	77766203	77766204	rs10824401
chr10	77766529	77766534	chr10	77766531	77766532	rs10824403
chr10	77859045	77859144	chr10	77859101	77859102	rs16933537
chr10	77888166	77888176	chr10	77888173	77888174	rs3802647
chr10	77898351	77898361	chr10	77898359	77898360	rs10824417
chr10	77954026	77954037	chr10	77954029	77954030	rs2637251
chr10	77972317	77972456	chr10	77972449	77972450	rs17383044
chr10	78062014	78062021	chr10	78062017	78062018	rs7894799
chr10	78070790	78070802	chr10	78070798	78070799	rs17469556
chr10	78170280	78170285	chr10	78170282	78170283	rs846577
chr10	78188637	78188643	chr10	78188638	78188639	rs16933868
chr10	78397949	78397980	chr10	78397972	78397973	rs7915877
chr10	78403877	78403885	chr10	78403882	78403883	rs2163799
chr10	78415345	78415351	chr10	78415350	78415351	rs1873694
chr10	78425423	78425430	chr10	78425429	78425430	rs12240791
chr10	78426806	78426814	chr10	78426806	78426807	rs12264715
chr10	78449346	78449363	chr10	78449361	78449362	rs17388908
chr10	78454058	78454082	chr10	78454080	78454081	rs7922133
chr10	78523048	78523053	chr10	78523050	78523051	rs16934248
chr10	78523075	78523085	chr10	78523083	78523084	rs7076995
chr10	79946925	79946932	chr10	79946930	79946931	rs11002589
chr10	80177782	80177791	chr10	80177784	80177785	rs1881730
chr10	80423603	80423612	chr10	80423608	80423609	rs9633599
chr10	87485150	87485155	chr10	87485150	87485151	rs11201758
chr10	88418130	88418138	chr10	88418137	88418138	rs2803555
chr10	89675504	89675512	chr10	89675510	89675511	rs33968657
chr10	94744120	94744154	chr10	94744130	94744131	rs835236
chr10	99500056	99500061	chr10	99500057	99500058	rs3750614
chr10	99923252	99923281	chr10	99923253	99923254	rs11814972
chr10	100172272	100172279	chr10	100172274	100172275	rs2296435
chr10	101591840	101591846	chr10	101591840	101591841	rs34937870
chr10	102365239	102365264	chr10	102365247	102365248	rs7092999
chr10	102413125	102413140	chr10	102413139	102413140	rs9971140
chr10	102437277	102437282	chr10	102437281	102437282	rs4917904
chr10	102457997	102458024	chr10	102458015	102458016	rs7082923
chr10	102501838	102501855	chr10	102501844	102501845	rs7921610
chr10	102501931	102501949	chr10	102501948	102501949	rs10883538
chr10	102517367	102517504	chr10	102517389	102517390	rs11190692
chr10	102537932	102537940	chr10	102537938	102537939	rs11190707
chr10	102542602	102542728	chr10	102542652	102542653	rs11190709
chr10	102542729	102542767	chr10	102542741	102542742	rs10883543
chr10	102542729	102542767	chr10	102542754	102542755	rs11190710
chr10	102558391	102558403	chr10	102558391	102558392	rs11594822
chr10	102558776	102558782	chr10	102558780	102558781	rs34401834
chr10	102969169	102969204	chr10	102969196	102969197	rs11190870
chr10	103042205	103042215	chr10	103042211	103042212	rs632196
chr10	103134016	103134022	chr10	103134020	103134021	rs11190978
chr10	103189198	103189210	chr10	103189207	103189208	rs7900462
chr10	103217299	103217304	chr10	103217300	103217301	rs12416466
chr10	103218816	103218826	chr10	103218825	103218826	rs10786637
chr10	103237197	103237208	chr10	103237197	103237198	rs9419913
chr10	103523304	103523318	chr10	103523317	103523318	rs3218232
chr10	103668457	103668465	chr10	103668461	103668462	rs10786653
chr10	104362227	104362261	chr10	104362233	104362234	rs11191352
chr10	106407598	106407606	chr10	106407603	106407604	rs12217670
chr10	106601246	106601252	chr10	106601248	106601249	rs10786829
chr10	106621315	106621320	chr10	106621319	106621320	rs2491376
chr10	106704097	106704105	chr10	106704097	106704098	rs7072323
chr10	107495944	107495960	chr10	107495949	107495950	rs17233534
chr10	107520351	107520356	chr10	107520354	107520355	rs17119519
chr10	108052851	108052859	chr10	108052852	108052853	rs1724045
chr10	108306257	108306268	chr10	108306267	108306268	rs4142097
chr10	108607651	108607656	chr10	108607655	108607656	rs12415938
chr10	109260758	109260771	chr10	109260765	109260766	rs4918304
chr10	109302810	109302815	chr10	109302812	109302813	rs17122825
chr10	109364371	109364376	chr10	109364373	109364374	rs11193561
chr10	109784667	109784675	chr10	109784674	109784675	rs11193857
chr10	109919238	109919244	chr10	109919242	109919243	rs12357259
chr10	109944028	109944033	chr10	109944031	109944032	rs17757720
chr10	110503525	110503537	chr10	110503532	110503533	rs10509877
chr10	111176215	111176220	chr10	111176216	111176217	rs3862004
chr10	113610928	113610939	chr10	113610933	113610934	rs17129283
chr10	113614130	113614138	chr10	113614134	113614135	rs656639
chr10	114308627	114308723	chr10	114308703	114308704	rs11815469
chr10	114309388	114309395	chr10	114309388	114309389	rs1011564
chr10	114372612	114372619	chr10	114372615	114372616	rs17352026
chr10	114563524	114563531	chr10	114563528	114563529	rs11813603
chr10	114727314	114727341	chr10	114727314	114727315	rs12259728
chr10	114777715	114777721	chr10	114777715	114777716	rs12262948
chr10	114872660	114872680	chr10	114872660	114872661	rs7919229
chr10	114897044	114897049	chr10	114897044	114897045	rs290489
chr10	114898033	114898047	chr10	114898044	114898045	rs35191332
chr10	115011761	115011775	chr10	115011765	115011766	rs7078597
chr10	115086478	115086484	chr10	115086479	115086480	rs569586
chr10	115086726	115086771	chr10	115086748	115086749	rs12573692
chr10	115100681	115100689	chr10	115100685	115100686	rs17688905
chr10	115107157	115107165	chr10	115107162	115107163	rs10885437
chr10	115322842	115322849	chr10	115322842	115322843	rs11575738
chr10	115799158	115799163	chr10	115799160	115799161	rs17875479
chr10	116203662	116203668	chr10	116203667	116203668	rs7904189
chr10	117398913	117398954	chr10	117398952	117398953	rs17093399
chr10	117475787	117475793	chr10	117475790	117475791	rs11197422
chr10	117476896	117476903	chr10	117476899	117476900	rs2286631
chr10	117640132	117640139	chr10	117640133	117640134	rs1038171
chr10	117797096	117797105	chr10	117797096	117797097	rs2068309
chr10	117797161	117797193	chr10	117797176	117797177	rs2068310
chr10	117833000	117833006	chr10	117833004	117833005	rs10490904
chr10	117840238	117840245	chr10	117840238	117840239	rs3781506
chr10	117875478	117875486	chr10	117875485	117875486	rs952920
chr10	117875503	117875517	chr10	117875503	117875504	rs952919
chr10	117890680	117890691	chr10	117890680	117890681	rs2286732
chr10	117892208	117892255	chr10	117892248	117892249	rs10885863
chr10	117920829	117920834	chr10	117920832	117920833	rs12766874
chr10	117936195	117936202	chr10	117936195	117936196	rs17094324
chr10	117941095	117941101	chr10	117941099	117941100	rs17094340
chr10	118405568	118405577	chr10	118405574	118405575	rs7086900
chr10	118640534	118640539	chr10	118640534	118640535	rs11812450
chr10	118640985	118640992	chr10	118640985	118640986	rs10510025
chr10	118640996	118641003	chr10	118641000	118641001	rs2531686
chr10	119253998	119254012	chr10	119254009	119254010	rs7909884
chr10	119254035	119254051	chr10	119254048	119254049	rs17630626
chr10	119504644	119504651	chr10	119504648	119504649	rs12355479
chr10	119580311	119580328	chr10	119580319	119580320	rs11198133
chr10	119603595	119603603	chr10	119603599	119603600	rs10886159
chr10	119634672	119634694	chr10	119634675	119634676	rs12218761
chr10	119639061	119639071	chr10	119639069	119639070	rs2255960
chr10	119639285	119639290	chr10	119639287	119639288	rs2243640
chr10	119657780	119657785	chr10	119657782	119657783	rs11815214
chr10	119820756	119820764	chr10	119820759	119820760	rs853579
chr10	119963958	119963968	chr10	119963963	119963964	rs853571
chr10	120065024	120065150	chr10	120065035	120065036	rs11198360
chr10	120107558	120107677	chr10	120107584	120107585	rs703447
chr10	120165004	120165010	chr10	120165008	120165009	rs4752158
chr10	120171685	120171745	chr10	120171734	120171735	rs7897580
chr10	120216862	120216898	chr10	120216862	120216863	rs17659719
chr10	120578038	120578046	chr10	120578042	120578043	rs11198646
chr10	120677549	120677561	chr10	120677559	120677560	rs10787879
chr10	120810567	120810575	chr10	120810567	120810568	rs3736447
chr10	120822791	120822796	chr10	120822793	120822794	rs1397617
chr10	122887893	122887904	chr10	122887902	122887903	rs2250266
chr10	123236703	123236711	chr10	123236706	123236707	rs12768192
chr10	123251295	123251301	chr10	123251298	123251299	rs2981459
chr10	123253467	123253477	chr10	123253467	123253468	rs3135774
chr10	123265655	123265661	chr10	123265655	123265656	rs2981453
chr10	123266075	123266083	chr10	123266080	123266081	rs3135761
chr10	123273687	123273694	chr10	123273693	123273694	rs2912767
chr10	123315259	123315266	chr10	123315261	123315262	rs3135732
chr10	123994535	123994541	chr10	123994540	123994541	rs8181338
chr10	124840145	124840210	chr10	124840156	124840157	rs7068479
chr10	124842900	124842907	chr10	124842904	124842905	rs7074044
chr10	124912358	124912365	chr10	124912359	124912360	rs7920684
chr10	124937273	124937286	chr10	124937275	124937276	rs12218544
chr10	125007602	125007608	chr10	125007607	125007608	rs17104870
chr10	125008073	125008078	chr10	125008075	125008076	rs3802741
chr10	125009014	125009020	chr10	125009015	125009016	rs12415368
chr10	125009129	125009150	chr10	125009131	125009132	rs17104875
chr10	125030612	125030627	chr10	125030617	125030618	rs11815096
chr10	125030634	125030647	chr10	125030645	125030646	rs7088581
chr10	125099195	125099208	chr10	125099198	125099199	rs7070752
chr10	125110141	125110146	chr10	125110143	125110144	rs10794614
chr10	125124379	125124394	chr10	125124382	125124383	rs11248509
chr10	125146167	125146203	chr10	125146200	125146201	rs17105147
chr10	125207276	125207299	chr10	125207283	125207284	rs1556850
chr10	125220175	125220183	chr10	125220175	125220176	rs705150
chr10	125246560	125246566	chr10	125246562	125246563	rs11248555
chr10	127130213	127130223	chr10	127130222	127130223	rs3929230
chr10	127134201	127134215	chr10	127134201	127134202	rs7899093
chr10	127170482	127170488	chr10	127170485	127170486	rs17648701
chr10	127195133	127195140	chr10	127195139	127195140	rs12780973
chr10	127759364	127759369	chr10	127759364	127759365	rs7923340
chr10	127931990	127931998	chr10	127931994	127931995	rs2279753
chr10	128204155	128204163	chr10	128204156	128204157	rs7358129
chr10	128305287	128305294	chr10	128305291	128305292	rs11815934
chr10	128348091	128348105	chr10	128348092	128348093	rs3750762
chr10	128784794	128784805	chr10	128784798	128784799	rs7087282
chr10	128784818	128784827	chr10	128784819	128784820	rs7083125
chr10	128998897	128998903	chr10	128998901	128998902	rs11017228
chr10	129378852	129378857	chr10	129378855	129378856	rs11018267
chr10	129379049	129379055	chr10	129379053	129379054	rs10830162
chr10	129928091	129928102	chr10	129928101	129928102	rs6482670
chr10	129936296	129936304	chr10	129936296	129936297	rs12253688
chr10	130003076	130003115	chr10	130003096	130003097	rs2799400
chr10	130003445	130003456	chr10	130003451	130003452	rs2799399
chr10	130014565	130014571	chr10	130014566	130014567	rs7067641
chr10	130159321	130159327	chr10	130159322	130159323	rs12773923
chr10	130198544	130198561	chr10	130198545	130198546	rs11016288
chr10	130225369	130225414	chr10	130225369	130225370	rs11016310
chr10	130227973	130228010	chr10	130227975	130227976	rs7917757
chr10	130309721	130309728	chr10	130309726	130309727	rs4750983
chr10	130402485	130402493	chr10	130402492	130402493	rs12258312
chr10	130402906	130402916	chr10	130402912	130402913	rs10829478
chr10	130450042	130450048	chr10	130450042	130450043	rs11016473
chr10	130542841	130542850	chr10	130542845	130542846	rs7071880
chr10	130543572	130543582	chr10	130543580	130543581	rs7911968
chr10	130596684	130596710	chr10	130596685	130596686	rs11819115
chr10	130647487	130647495	chr10	130647493	130647494	rs2060893
chr10	130648776	130648790	chr10	130648779	130648780	rs728138
chr10	130649003	130649012	chr10	130649009	130649010	rs4751036
chr10	130660487	130660497	chr10	130660490	130660491	rs7896687
chr10	130734287	130734299	chr10	130734287	130734288	rs928400
chr10	130751331	130751356	chr10	130751345	130751346	rs7902411
chr10	130751834	130751841	chr10	130751840	130751841	rs12244401
chr10	130856253	130856332	chr10	130856260	130856261	rs4750742
chr10	130947977	130947984	chr10	130947980	130947981	rs11016725
chr10	130997273	130997293	chr10	130997277	130997278	rs11016753
chr10	131011497	131011581	chr10	131011526	131011527	rs7912125
chr10	131078429	131078465	chr10	131078432	131078433	rs11815871
chr10	131090429	131090435	chr10	131090432	131090433	rs2792980
chr10	131106198	131106223	chr10	131106208	131106209	rs11816706
chr10	131122934	131122940	chr10	131122938	131122939	rs2892481
chr10	131133781	131133790	chr10	131133787	131133788	rs11016793
chr10	131159455	131159461	chr10	131159458	131159459	rs9299871
chr10	131296466	131296482	chr10	131296478	131296479	rs513736
chr10	131303044	131303054	chr10	131303044	131303045	rs12777397
chr10	131386538	131386544	chr10	131386540	131386541	rs4750765
chr10	131540384	131540393	chr10	131540390	131540391	rs11016976
chr10	131542220	131542274	chr10	131542266	131542267	rs7096878
chr10	131542466	131542525	chr10	131542496	131542497	rs7100525
chr10	131562188	131562205	chr10	131562190	131562191	rs17421167
chr10	131562443	131562451	chr10	131562449	131562450	rs11016989
chr10	131569377	131569396	chr10	131569382	131569383	rs4142058
chr10	131575649	131575662	chr10	131575661	131575662	rs1334011
chr10	131578987	131579007	chr10	131578998	131578999	rs3802685
chr10	131584071	131584137	chr10	131584074	131584075	rs6482764
chr10	131589599	131589605	chr10	131589600	131589601	rs12771404
chr10	131596466	131596502	chr10	131596466	131596467	rs1334010
chr10	131639063	131639075	chr10	131639072	131639073	rs521617
chr10	131852914	131852922	chr10	131852918	131852919	rs11017112
chr10	132944674	132944689	chr10	132944678	132944679	rs12357438
chr11	4124881	4124887	chr11	4124883	4124884	rs10835684
chr11	4396217	4396227	chr11	4396222	4396223	rs1451660
chr11	4409436	4409441	chr11	4409440	4409441	rs11605909
chr11	4493184	4493190	chr11	4493188	4493189	rs2566220
chr11	4493818	4493823	chr11	4493819	4493820	rs2566219
chr11	4668924	4668932	chr11	4668928	4668929	rs11033352
chr11	4773047	4773052	chr11	4773047	4773048	rs12282736
chr11	4837827	4837832	chr11	4837827	4837828	rs16906807
chr11	4915534	4915541	chr11	4915536	4915537	rs17339000
chr11	5015350	5015360	chr11	5015354	5015355	rs11035278
chr11	5156279	5156291	chr11	5156283	5156284	rs6578563
chr11	5381275	5381280	chr11	5381276	5381277	rs16930511
chr11	5778274	5778280	chr11	5778274	5778275	rs7940926
chr11	6107141	6107147	chr11	6107143	6107144	rs325638
chr11	6129568	6129576	chr11	6129575	6129576	rs17237074
chr11	8184530	8184540	chr11	8184539	8184540	rs1881229
chr11	8211978	8212016	chr11	8211983	8211984	rs2168101
chr11	8220910	8220932	chr11	8220925	8220926	rs16937230
chr11	8232401	8232444	chr11	8232410	8232411	rs4237770
chr11	8288893	8288900	chr11	8288893	8288894	rs7931379
chr11	8291415	8291425	chr11	8291416	8291417	rs7102266
chr11	8335243	8335258	chr11	8335251	8335252	rs4279991
chr11	11473019	11473025	chr11	11473023	11473024	rs13377404
chr11	12851808	12851819	chr11	12851808	12851809	rs12277651
chr11	12872399	12872404	chr11	12872402	12872403	rs10831917
chr11	15405618	15405627	chr11	15405626	15405627	rs4757318
chr11	15648803	15648809	chr11	15648803	15648804	rs7128738
chr11	15728885	15728902	chr11	15728890	15728891	rs7128920
chr11	15996736	15996779	chr11	15996750	15996751	rs16932455
chr11	15997273	15997279	chr11	15997275	15997276	rs11023830
chr11	16071585	16071590	chr11	16071588	16071589	rs2351955
chr11	16077782	16077790	chr11	16077785	16077786	rs12808081
chr11	16163993	16164024	chr11	16164018	16164019	rs1455113
chr11	16195946	16195959	chr11	16195951	16195952	rs10766303
chr11	16195960	16195966	chr11	16195965	16195966	rs17538814
chr11	16217790	16217806	chr11	16217799	16217800	rs10832571
chr11	16273285	16273311	chr11	16273307	16273308	rs12291741
chr11	16273285	16273311	chr11	16273308	16273309	rs12285597
chr11	16275957	16275964	chr11	16275961	16275962	rs11023905
chr11	16321688	16321694	chr11	16321691	16321692	rs297321
chr11	16381222	16381231	chr11	16381230	16381231	rs1503441
chr11	16382339	16382358	chr11	16382357	16382358	rs1503442
chr11	16418560	16418693	chr11	16418608	16418609	rs10741698
chr11	16432306	16432311	chr11	16432306	16432307	rs1393927
chr11	16584111	16584123	chr11	16584120	16584121	rs6486300
chr11	17624010	17624018	chr11	17624014	17624015	rs11024357
chr11	19330707	19330726	chr11	19330712	19330713	rs2729845
chr11	20142515	20142523	chr11	20142515	20142516	rs7950919
chr11	20305644	20305651	chr11	20305648	20305649	rs16906042
chr11	20351377	20351396	chr11	20351391	20351392	rs11828234
chr11	20632011	20632016	chr11	20632011	20632012	rs17298474
chr11	20632438	20632443	chr11	20632440	20632441	rs7128875
chr11	20632828	20632834	chr11	20632828	20632829	rs2276432
chr11	20740559	20740576	chr11	20740562	20740563	rs4923020
chr11	20930418	20930432	chr11	20930431	20930432	rs1987307
chr11	27682560	27682581	chr11	27682561	27682562	rs10767664
chr11	28124375	28124387	chr11	28124375	28124376	rs12277312
chr11	28124458	28124474	chr11	28124473	28124474	rs12284362
chr11	29244148	29244155	chr11	29244154	29244155	rs12273980
chr11	30343150	30343156	chr11	30343155	30343156	rs11031061
chr11	30358026	30358039	chr11	30358038	30358039	rs870981
chr11	30425427	30425434	chr11	30425428	30425429	rs578303
chr11	30494783	30494789	chr11	30494787	30494788	rs16920865
chr11	30609445	30609454	chr11	30609452	30609453	rs438066
chr11	30843815	30843822	chr11	30843821	30843822	rs273586
chr11	31110645	31110650	chr11	31110649	31110650	rs1559778
chr11	31219892	31219903	chr11	31219893	31219894	rs12419534
chr11	31220000	31220061	chr11	31220003	31220004	rs1475558
chr11	31283668	31283674	chr11	31283673	31283674	rs2616817
chr11	31400144	31400160	chr11	31400151	31400152	rs1376362
chr11	31669385	31669401	chr11	31669385	31669386	rs16922404
chr11	31669446	31669492	chr11	31669479	31669480	rs2032490
chr11	31691311	31691318	chr11	31691316	31691317	rs7926476
chr11	31804619	31804662	chr11	31804659	31804660	rs1806166
chr11	31855459	31855475	chr11	31855460	31855461	rs11031506
chr11	31973207	31973215	chr11	31973208	31973209	rs224674
chr11	32009039	32009047	chr11	32009039	32009040	rs11031555
chr11	32009575	32009608	chr11	32009582	32009583	rs1002229
chr11	32365017	32365022	chr11	32365020	32365021	rs5030338
chr11	32456894	32456901	chr11	32456899	32456900	rs17748949
chr11	32577518	32577527	chr11	32577522	32577523	rs16923443
chr11	32701691	32701716	chr11	32701710	32701711	rs10835959
chr11	32701810	32701830	chr11	32701826	32701827	rs12224741
chr11	33820866	33820874	chr11	33820873	33820874	rs7925364
chr11	34309427	34309434	chr11	34309427	34309428	rs11032618
chr11	35718626	35718632	chr11	35718629	35718630	rs7126124
chr11	36545914	36545919	chr11	36545916	36545917	rs4151000
chr11	36830614	36830619	chr11	36830614	36830615	rs16929474
chr11	36908993	36908999	chr11	36908996	36908997	rs7119338
chr11	36932143	36932150	chr11	36932144	36932145	rs10836643
chr11	37065624	37065635	chr11	37065633	37065634	rs11033932
chr11	37065750	37065762	chr11	37065761	37065762	rs1512372
chr11	37066125	37066190	chr11	37066159	37066160	rs7949460
chr11	37066604	37066610	chr11	37066604	37066605	rs17651598
chr11	37087895	37087902	chr11	37087901	37087902	rs11033948
chr11	38016959	38016968	chr11	38016966	38016967	rs821041
chr11	38531431	38531436	chr11	38531432	38531433	rs7950759
chr11	38531604	38531618	chr11	38531617	38531618	rs16931906
chr11	40117902	40117911	chr11	40117902	40117903	rs12282688
chr11	41020798	41020814	chr11	41020807	41020808	rs355220
chr11	41272926	41272931	chr11	41272930	41272931	rs7943371
chr11	41596298	41596306	chr11	41596302	41596303	rs17455654
chr11	41643767	41643780	chr11	41643778	41643779	rs17534803
chr11	42949093	42949104	chr11	42949095	42949096	rs975104
chr11	42974985	42974997	chr11	42974986	42974987	rs11037210
chr11	43230629	43230641	chr11	43230634	43230635	rs12279207
chr11	45204945	45204950	chr11	45204947	45204948	rs11038361
chr11	45973658	45973668	chr11	45973663	45973664	rs11826337
chr11	45974464	45974474	chr11	45974470	45974471	rs11038739
chr11	47121676	47121685	chr11	47121681	47121682	rs7121418
chr11	56051390	56051395	chr11	56051393	56051394	rs637912
chr11	69364461	69364473	chr11	69364472	69364473	rs12289173
chr11	76101487	76101500	chr11	76101487	76101488	rs12294685
chr11	78186339	78186349	chr11	78186344	78186345	rs7926303
chr11	78239265	78239274	chr11	78239267	78239268	rs17137251
chr11	78329320	78329325	chr11	78329324	78329325	rs670342
chr11	78639473	78639480	chr11	78639475	78639476	rs2007588
chr11	78710137	78710148	chr11	78710144	78710145	rs571156
chr11	79399602	79399632	chr11	79399620	79399621	rs642389
chr11	79515445	79515460	chr11	79515452	79515453	rs7102821
chr11	80371480	80371486	chr11	80371485	80371486	rs1498329
chr11	80667741	80667749	chr11	80667743	80667744	rs1379728
chr11	80675132	80675142	chr11	80675136	80675137	rs10160822
chr11	80691853	80691860	chr11	80691859	80691860	rs17141905
chr11	80783229	80783248	chr11	80783231	80783232	rs17142162
chr11	80783546	80783551	chr11	80783549	80783550	rs9943631
chr11	81584432	81584437	chr11	81584435	81584436	rs12417549
chr11	81843176	81843190	chr11	81843188	81843189	rs2037503
chr11	82012268	82012278	chr11	82012273	82012274	rs10437734
chr11	82868230	82868235	chr11	82868233	82868234	rs17145257
chr11	83825725	83825737	chr11	83825725	83825726	rs12793229
chr11	84112215	84112221	chr11	84112220	84112221	rs553071
chr11	88710177	88710182	chr11	88710179	88710180	rs1847131
chr11	90731072	90731077	chr11	90731076	90731077	rs11019423
chr11	91670891	91670913	chr11	91670905	91670906	rs1202381
chr11	91682052	91682063	chr11	91682053	91682054	rs12803004
chr11	92056955	92056962	chr11	92056959	92056960	rs1458326
chr11	92259807	92259813	chr11	92259807	92259808	rs12421052
chr11	92263155	92263163	chr11	92263162	92263163	rs7101614
chr11	94500042	94500047	chr11	94500044	94500045	rs679686
chr11	95369518	95369525	chr11	95369523	95369524	rs10501835
chr11	96282494	96282499	chr11	96282497	96282498	rs17129704
chr11	98384340	98384347	chr11	98384345	98384346	rs11602973
chr11	98742513	98742518	chr11	98742513	98742514	rs7127320
chr11	98913947	98913954	chr11	98913950	98913951	rs10750320
chr11	101491846	101491860	chr11	101491853	101491854	rs10895257
chr11	102130120	102130125	chr11	102130123	102130124	rs10895361
chr11	102214797	102214804	chr11	102214802	102214803	rs3025071
chr11	103112375	103112380	chr11	103112377	103112378	rs12287677
chr11	103294664	103294674	chr11	103294670	103294671	rs1872901
chr11	103374878	103374883	chr11	103374882	103374883	rs1982804
chr11	104009252	104009264	chr11	104009261	104009262	rs9630190
chr11	105165897	105165902	chr11	105165901	105165902	rs4363555
chr11	105339778	105339784	chr11	105339781	105339782	rs619323
chr11	105350626	105350631	chr11	105350630	105350631	rs593130
chr11	109086183	109086188	chr11	109086187	109086188	rs1790922
chr11	109507949	109507968	chr11	109507953	109507954	rs1564013
chr11	111715241	111715263	chr11	111715261	111715262	rs2103173
chr11	111853892	111853897	chr11	111853893	111853894	rs4937429
chr11	112139061	112139072	chr11	112139061	112139062	rs7127627
chr11	112154913	112154920	chr11	112154913	112154914	rs17114357
chr11	112353732	112353739	chr11	112353738	112353739	rs17114637
chr11	112622033	112622038	chr11	112622036	112622037	rs12222469
chr11	112622222	112622245	chr11	112622234	112622235	rs45525333
chr11	112648994	112649014	chr11	112649005	112649006	rs45494195
chr11	113312806	113312817	chr11	113312816	113312817	rs3782025
chr11	113407408	113407451	chr11	113407419	113407420	rs745274
chr11	113450815	113450823	chr11	113450818	113450819	rs1672692
chr11	113518252	113518305	chr11	113518300	113518301	rs10488695
chr11	113518483	113518512	chr11	113518505	113518506	rs667129
chr11	113559630	113559639	chr11	113559633	113559634	rs636577
chr11	113586480	113586491	chr11	113586480	113586481	rs405388
chr11	113594631	113594680	chr11	113594644	113594645	rs375620
chr11	113621839	113621866	chr11	113621864	113621865	rs7116447
chr11	114163414	114163427	chr11	114163417	114163418	rs11215203
chr11	114223701	114223717	chr11	114223712	114223713	rs4936306
chr11	114226880	114226887	chr11	114226882	114226883	rs7949627
chr11	114360744	114360754	chr11	114360744	114360745	rs12280735
chr11	114529746	114529761	chr11	114529748	114529749	rs4359245
chr11	114543617	114543622	chr11	114543617	114543618	rs11215392
chr11	114595132	114595139	chr11	114595136	114595137	rs6589487
chr11	114597403	114597414	chr11	114597404	114597405	rs11215426
chr11	114601199	114601212	chr11	114601205	114601206	rs11215430
chr11	114621829	114621837	chr11	114621836	114621837	rs9633941
chr11	114724353	114724360	chr11	114724353	114724354	rs7931806
chr11	114726800	114726812	chr11	114726811	114726812	rs12575143
chr11	114820320	114820325	chr11	114820320	114820321	rs12801130
chr11	114901374	114901395	chr11	114901379	114901380	rs11215585
chr11	114995733	114995740	chr11	114995736	114995737	rs2509356
chr11	115048821	115048846	chr11	115048822	115048823	rs11606322
chr11	115263718	115263723	chr11	115263720	115263721	rs546159
chr11	115270062	115270067	chr11	115270062	115270063	rs17118846
chr11	115291573	115291596	chr11	115291587	115291588	rs4938222
chr11	115356359	115356368	chr11	115356361	115356362	rs6589520
chr11	115418598	115418605	chr11	115418602	115418603	rs17119089
chr11	115438593	115438598	chr11	115438594	115438595	rs17462849
chr11	115583604	115583624	chr11	115583616	115583617	rs2621492
chr11	115606063	115606075	chr11	115606066	115606067	rs7932735
chr11	115634216	115634249	chr11	115634226	115634227	rs17473320
chr11	115688552	115688618	chr11	115688603	115688604	rs1440195
chr11	115936728	115936750	chr11	115936730	115936731	rs4936356
chr11	116026307	116026373	chr11	116026344	116026345	rs533668
chr11	116239752	116239757	chr11	116239754	116239755	rs11216164
chr11	116658628	116658633	chr11	116658629	116658630	rs2305821
chr11	116734050	116734059	chr11	116734058	116734059	rs17591711
chr11	116844116	116844122	chr11	116844121	116844122	rs2511050
chr11	116858158	116858163	chr11	116858158	116858159	rs3741278
chr11	116922865	116922871	chr11	116922865	116922866	rs7949100
chr11	117091829	117091835	chr11	117091832	117091833	rs948776
chr11	118906014	118906027	chr11	118906026	118906027	rs10892381
chr11	119297379	119297390	chr11	119297382	119297383	rs17123485
chr11	119760745	119760751	chr11	119760748	119760749	rs11217851
chr11	121284746	121284754	chr11	121284752	121284753	rs747917
chr11	121291259	121291264	chr11	121291259	121291260	rs10790476
chr11	121445615	121445622	chr11	121445620	121445621	rs549798
chr11	121478746	121478751	chr11	121478750	121478751	rs512932
chr11	121683477	121683488	chr11	121683477	121683478	rs12420569
chr11	122446020	122446025	chr11	122446022	122446023	rs3763896
chr11	122805975	122805983	chr11	122805980	122805981	rs4078010
chr11	123370152	123370159	chr11	123370157	123370158	rs17128086
chr11	123534843	123534848	chr11	123534845	123534846	rs17128469
chr11	124676583	124676589	chr11	124676583	124676584	rs11220015
chr11	124676618	124676645	chr11	124676640	124676641	rs11602925
chr11	125323615	125323621	chr11	125323617	125323618	rs635329
chr11	125354110	125354139	chr11	125354136	125354137	rs11607720
chr11	125886932	125886937	chr11	125886936	125886937	rs6590215
chr11	125893450	125893466	chr11	125893457	125893458	rs12270348
chr11	126179524	126179529	chr11	126179526	126179527	rs10790834
chr11	126193212	126193220	chr11	126193214	126193215	rs10732866
chr11	126250871	126250886	chr11	126250880	126250881	rs2846287
chr11	126513307	126513321	chr11	126513315	126513316	rs7112176
chr11	127536709	127536716	chr11	127536713	127536714	rs7106647
chr11	127852000	127852005	chr11	127852002	127852003	rs11221322
chr11	129103778	129103801	chr11	129103784	129103785	rs7951812
chr11	129248221	129248226	chr11	129248221	129248222	rs1650826
chr11	129253527	129253533	chr11	129253531	129253532	rs7944380
chr11	130021681	130021686	chr11	130021685	130021686	rs7125396
chr11	130536249	130536257	chr11	130536254	130536255	rs1894190
chr11	130615903	130615920	chr11	130615918	130615919	rs1793544
chr11	130618243	130618250	chr11	130618248	130618249	rs1946028
chr11	130859139	130859150	chr11	130859148	130859149	rs12224624
chr11	130901653	130901664	chr11	130901653	130901654	rs386795
chr11	131043897	131043902	chr11	131043897	131043898	rs789519
chr11	131043908	131043917	chr11	131043916	131043917	rs789518
chr11	131053008	131053013	chr11	131053008	131053009	rs2658826
chr11	131053096	131053104	chr11	131053096	131053097	rs2658828
chr11	131213024	131213034	chr11	131213024	131213025	rs7102795
chr11	131236630	131236636	chr11	131236635	131236636	rs633040
chr11	131273085	131273091	chr11	131273085	131273086	rs520818
chr11	131455444	131455451	chr11	131455449	131455450	rs11222906
chr11	132225455	132225462	chr11	132225457	132225458	rs2659615
chr11	132285063	132285080	chr11	132285075	132285076	rs1354791
chr11	132486959	132486965	chr11	132486962	132486963	rs7101401
chr11	133055068	133055079	chr11	133055076	133055077	rs11223556
chr11	133163868	133163876	chr11	133163870	133163871	rs7111235
chr11	133766359	133766365	chr11	133766359	133766360	rs11223780
chr11	133796380	133796394	chr11	133796387	133796388	rs7950509
chr12	1977296	1977301	chr12	1977296	1977297	rs2302098
chr12	5730438	5730443	chr12	5730439	5730440	rs2277402
chr12	11799977	11799989	chr12	11799979	11799980	rs17365997
chr12	12182742	12182747	chr12	12182745	12182746	rs2075241
chr12	13843757	13843765	chr12	13843764	13843765	rs11609120
chr12	15564368	15564379	chr12	15564369	15564370	rs2302688
chr12	16374124	16374130	chr12	16374127	16374128	rs888145
chr12	16478605	16478610	chr12	16478607	16478608	rs12816505
chr12	16502424	16502466	chr12	16502463	16502464	rs34400
chr12	16502622	16502642	chr12	16502632	16502633	rs715453
chr12	16545435	16545444	chr12	16545438	16545439	rs12815704
chr12	16647774	16647808	chr12	16647774	16647775	rs2160514
chr12	16744897	16744903	chr12	16744901	16744902	rs17841056
chr12	16784065	16784075	chr12	16784071	16784072	rs11057059
chr12	16832770	16832778	chr12	16832777	16832778	rs2077833
chr12	16833246	16833297	chr12	16833289	16833290	rs1488083
chr12	17566043	17566052	chr12	17566047	17566048	rs11610405
chr12	17716455	17716469	chr12	17716455	17716456	rs12230476
chr12	17777360	17777374	chr12	17777365	17777366	rs7299334
chr12	17984156	17984165	chr12	17984163	17984164	rs16913595
chr12	18266333	18266340	chr12	18266338	18266339	rs10840975
chr12	19358520	19358528	chr12	19358526	19358527	rs10770473
chr12	21340006	21340012	chr12	21340007	21340008	rs11568573
chr12	22547044	22547054	chr12	22547052	22547053	rs12314879
chr12	23030868	23030878	chr12	23030870	23030871	rs3847889
chr12	23068456	23068463	chr12	23068460	23068461	rs16925599
chr12	23090135	23090140	chr12	23090135	23090136	rs3847904
chr12	23214130	23214143	chr12	23214137	23214138	rs763853
chr12	23234995	23235006	chr12	23235002	23235003	rs10505890
chr12	23235366	23235376	chr12	23235369	23235370	rs16925932
chr12	23394245	23394268	chr12	23394248	23394249	rs4421829
chr12	23605693	23605710	chr12	23605702	23605703	rs10505893
chr12	23645473	23645478	chr12	23645475	23645476	rs10771006
chr12	23799948	23799953	chr12	23799951	23799952	rs11831629
chr12	23854640	23854736	chr12	23854721	23854722	rs7308759
chr12	23871668	23871677	chr12	23871668	23871669	rs17475318
chr12	24064812	24064846	chr12	24064844	24064845	rs17402927
chr12	24081176	24081182	chr12	24081178	24081179	rs17482874
chr12	24090223	24090239	chr12	24090232	24090233	rs16927086
chr12	24090357	24090362	chr12	24090357	24090358	rs17405662
chr12	24268670	24268675	chr12	24268670	24268671	rs11047320
chr12	24286536	24286544	chr12	24286538	24286539	rs10842296
chr12	24353492	24353516	chr12	24353497	24353498	rs12425506
chr12	24372710	24372731	chr12	24372727	24372728	rs10842327
chr12	24516440	24516447	chr12	24516443	24516444	rs11047466
chr12	24562918	24562933	chr12	24562927	24562928	rs11047486
chr12	24799760	24799772	chr12	24799762	24799763	rs11610638
chr12	24801020	24801029	chr12	24801020	24801021	rs11609131
chr12	26568009	26568020	chr12	26568014	26568015	rs10506001
chr12	27184195	27184201	chr12	27184200	27184201	rs3759122
chr12	28753627	28753638	chr12	28753632	28753633	rs16933242
chr12	28996128	28996142	chr12	28996136	28996137	rs11609507
chr12	39750593	39750601	chr12	39750599	39750600	rs12298867
chr12	40010266	40010271	chr12	40010267	40010268	rs7134525
chr12	40014605	40014612	chr12	40014605	40014606	rs11180834
chr12	40044513	40044519	chr12	40044518	40044519	rs17129290
chr12	40046468	40046494	chr12	40046478	40046479	rs6582334
chr12	40087555	40087583	chr12	40087560	40087561	rs1379767
chr12	40119426	40119432	chr12	40119428	40119429	rs2730828
chr12	40230670	40230675	chr12	40230673	40230674	rs285589
chr12	40243439	40243449	chr12	40243446	40243447	rs12582909
chr12	40247706	40247711	chr12	40247710	40247711	rs12310013
chr12	40301841	40301848	chr12	40301846	40301847	rs17129603
chr12	40363420	40363428	chr12	40363426	40363427	rs11837703
chr12	40395365	40395378	chr12	40395374	40395375	rs2060756
chr12	40496184	40496196	chr12	40496191	40496192	rs1546192
chr12	40506137	40506145	chr12	40506140	40506141	rs7974787
chr12	40520669	40520676	chr12	40520670	40520671	rs12297950
chr12	40661119	40661129	chr12	40661120	40661121	rs17422291
chr12	43457600	43457609	chr12	43457608	43457609	rs975085
chr12	43782659	43782666	chr12	43782663	43782664	rs1558987
chr12	48753907	48753918	chr12	48753910	48753911	rs706792
chr12	50957704	50957709	chr12	50957704	50957705	rs10783506
chr12	51060634	51060639	chr12	51060636	51060637	rs1791657
chr12	51108254	51108261	chr12	51108258	51108259	rs664354
chr12	51313705	51313710	chr12	51313709	51313710	rs7967710
chr12	51335641	51335647	chr12	51335642	51335643	rs684500
chr12	51487946	51487951	chr12	51487946	51487947	rs3816880
chr12	53795949	53795957	chr12	53795956	53795957	rs11171278
chr12	53796125	53796131	chr12	53796129	53796130	rs11171281
chr12	56883836	56883845	chr12	56883836	56883837	rs7307220
chr12	57194091	57194096	chr12	57194092	57194093	rs10877127
chr12	57574246	57574260	chr12	57574246	57574247	rs11172801
chr12	60059099	60059108	chr12	60059102	60059103	rs12369320
chr12	60359806	60359811	chr12	60359810	60359811	rs10877708
chr12	60400936	60400946	chr12	60400937	60400938	rs7485027
chr12	60816643	60816656	chr12	60816654	60816655	rs11174342
chr12	61374087	61374092	chr12	61374087	61374088	rs2270481
chr12	63466042	63466048	chr12	63466042	63466043	rs2291644
chr12	64004559	64004568	chr12	64004565	64004566	rs17178006
chr12	64111106	64111114	chr12	64111112	64111113	rs1389799
chr12	64510726	64510735	chr12	64510727	64510728	rs2272046
chr12	64733150	64733162	chr12	64733157	64733158	rs10878369
chr12	64733171	64733177	chr12	64733171	64733172	rs10878370
chr12	65136656	65136661	chr12	65136656	65136657	rs1493485
chr12	65136890	65136897	chr12	65136896	65136897	rs883230
chr12	65162969	65162987	chr12	65162974	65162975	rs17181113
chr12	65448077	65448084	chr12	65448078	65448079	rs11176420
chr12	68638171	68638176	chr12	68638171	68638172	rs2307086
chr12	69399185	69399195	chr12	69399185	69399186	rs7299472
chr12	69399347	69399359	chr12	69399353	69399354	rs2137537
chr12	69543330	69543335	chr12	69543331	69543332	rs17226647
chr12	70120988	70120999	chr12	70120991	70120992	rs12312012
chr12	70185087	70185099	chr12	70185087	70185088	rs10506635
chr12	70251029	70251041	chr12	70251036	70251037	rs10879300
chr12	70601057	70601062	chr12	70601057	70601058	rs17110424
chr12	71286285	71286295	chr12	71286285	71286286	rs1864838
chr12	71777110	71777117	chr12	71777116	71777117	rs10879546
chr12	72460032	72460040	chr12	72460032	72460033	rs1371583
chr12	76765039	76765053	chr12	76765040	76765041	rs41487648
chr12	78066204	78066209	chr12	78066208	78066209	rs17005300
chr12	78116807	78116812	chr12	78116810	78116811	rs6539284
chr12	78802589	78802595	chr12	78802594	78802595	rs1823461
chr12	79340972	79340978	chr12	79340972	79340973	rs12831189
chr12	79567487	79567493	chr12	79567491	79567492	rs1528289
chr12	79570971	79570982	chr12	79570979	79570980	rs1163024
chr12	82279477	82279483	chr12	82279481	82279482	rs12828323
chr12	82582506	82582511	chr12	82582507	82582508	rs7979696
chr12	83212677	83212683	chr12	83212682	83212683	rs7306299
chr12	84100622	84100627	chr12	84100622	84100623	rs11609649
chr12	84331316	84331329	chr12	84331322	84331323	rs11116812
chr12	85616794	85616800	chr12	85616796	85616797	rs2406254
chr12	85885873	85885886	chr12	85885878	85885879	rs17014316
chr12	88227887	88227896	chr12	88227892	88227893	rs11105251
chr12	88825805	88825810	chr12	88825809	88825810	rs10858938
chr12	88922392	88922401	chr12	88922392	88922393	rs10777218
chr12	90473941	90473950	chr12	90473941	90473942	rs17193726
chr12	90641335	90641345	chr12	90641340	90641341	rs1873983
chr12	90641389	90641398	chr12	90641391	90641392	rs1873984
chr12	90711855	90711870	chr12	90711863	90711864	rs7953067
chr12	93187057	93187063	chr12	93187058	93187059	rs17022333
chr12	94932908	94932914	chr12	94932911	94932912	rs11108375
chr12	96223890	96223895	chr12	96223893	96223894	rs12307009
chr12	96276980	96276998	chr12	96276994	96276995	rs10507082
chr12	96277046	96277053	chr12	96277046	96277047	rs10507083
chr12	96277072	96277102	chr12	96277096	96277097	rs17026814
chr12	96382783	96382811	chr12	96382786	96382787	rs11109043
chr12	96455767	96455773	chr12	96455767	96455768	rs17418806
chr12	96619006	96619014	chr12	96619012	96619013	rs12313699
chr12	96740578	96740584	chr12	96740582	96740583	rs10860244
chr12	97024519	97024524	chr12	97024522	97024523	rs1032852
chr12	97192074	97192081	chr12	97192078	97192079	rs17028059
chr12	100029446	100029452	chr12	100029449	100029450	rs11110661
chr12	101373237	101373244	chr12	101373241	101373242	rs5742633
chr12	101399382	101399387	chr12	101399386	101399387	rs11829693
chr12	101445421	101445427	chr12	101445425	101445426	rs11111293
chr12	102138572	102138578	chr12	102138577	102138578	rs11111501
chr12	102291220	102291226	chr12	102291221	102291222	rs17033781
chr12	102297801	102297876	chr12	102297850	102297851	rs12301890
chr12	102448385	102448395	chr12	102448385	102448386	rs11111628
chr12	102489294	102489300	chr12	102489299	102489300	rs17034107
chr12	106375334	106375341	chr12	106375336	106375337	rs12317946
chr12	106962635	106962646	chr12	106962641	106962642	rs11113688
chr12	106962849	106962857	chr12	106962851	106962852	rs957843
chr12	106962977	106962982	chr12	106962980	106962981	rs1896051
chr12	108528723	108528748	chr12	108528724	108528725	rs17608087
chr12	108664596	108664602	chr12	108664601	108664602	rs17616406
chr12	109192911	109192916	chr12	109192915	109192916	rs11065612
chr12	109979897	109979905	chr12	109979900	109979901	rs10849925
chr12	110032804	110032856	chr12	110032855	110032856	rs7300415
chr12	110073458	110073463	chr12	110073458	110073459	rs7311582
chr12	110135980	110135991	chr12	110135990	110135991	rs11836361
chr12	110192167	110192180	chr12	110192179	110192180	rs3809282
chr12	110209562	110209570	chr12	110209567	110209568	rs3809278
chr12	110971628	110971634	chr12	110971630	110971631	rs10466925
chr12	113162369	113162383	chr12	113162379	113162380	rs11067010
chr12	114091980	114091996	chr12	114091990	114091991	rs35352
chr12	114097082	114097092	chr12	114097083	114097084	rs4767297
chr12	114528572	114528577	chr12	114528572	114528573	rs7976049
chr12	114546421	114546431	chr12	114546421	114546422	rs12369896
chr12	114782991	114782996	chr12	114782995	114782996	rs2575286
chr12	115081634	115081639	chr12	115081635	115081636	rs17498599
chr12	115856145	115856153	chr12	115856148	115856149	rs16947131
chr12	115929909	115929917	chr12	115929912	115929913	rs16947214
chr12	115930034	115930056	chr12	115930054	115930055	rs16947216
chr12	116156946	116156952	chr12	116156951	116156952	rs9658481
chr12	123436688	123436693	chr12	123436689	123436690	rs1542975
chr12	124748915	124748922	chr12	124748919	124748920	rs11058298
chr12	125445503	125445509	chr12	125445505	125445506	rs2058688
chr12	125476849	125476854	chr12	125476850	125476851	rs16920636
chr12	125531327	125531335	chr12	125531331	125531332	rs10744263
chr12	125832614	125832619	chr12	125832618	125832619	rs1969208
chr12	126728974	126728979	chr12	126728974	126728975	rs905413
chr12	127750664	127750673	chr12	127750667	127750668	rs12581842
chr12	128122072	128122077	chr12	128122072	128122073	rs11060117
chr12	128373991	128373997	chr12	128373991	128373992	rs7487553
chr12	128520491	128520496	chr12	128520492	128520493	rs2220704
chr12	130020560	130020565	chr12	130020561	130020562	rs1195746
chr13	21346427	21346432	chr13	21346428	21346429	rs17072906
chr13	21875478	21875484	chr13	21875483	21875484	rs17076798
chr13	21875786	21875799	chr13	21875788	21875789	rs9510177
chr13	21913557	21913563	chr13	21913557	21913558	rs17076845
chr13	22033944	22033959	chr13	22033953	22033954	rs12430219
chr13	22033968	22033986	chr13	22033983	22033984	rs12429165
chr13	22117114	22117119	chr13	22117116	22117117	rs959027
chr13	25404799	25404815	chr13	25404814	25404815	rs17082879
chr13	27248437	27248445	chr13	27248437	27248438	rs9581910
chr13	28338219	28338228	chr13	28338220	28338221	rs9550406
chr13	31418786	31418791	chr13	31418786	31418787	rs17076955
chr13	31532422	31532427	chr13	31532423	31532424	rs436227
chr13	32717735	32717742	chr13	32717738	32717739	rs9591622
chr13	34075992	34076001	chr13	34075996	34075997	rs9541338
chr13	34859828	34859836	chr13	34859832	34859833	rs17052189
chr13	34961545	34961555	chr13	34961552	34961553	rs17052260
chr13	35002420	35002442	chr13	35002430	35002431	rs9565359
chr13	35002531	35002539	chr13	35002531	35002532	rs9565360
chr13	35003397	35003402	chr13	35003399	35003400	rs9565362
chr13	35003738	35003755	chr13	35003744	35003745	rs12861167
chr13	35065976	35066018	chr13	35065990	35065991	rs12866628
chr13	35108234	35108239	chr13	35108238	35108239	rs9544868
chr13	35118278	35118291	chr13	35118280	35118281	rs3818423
chr13	35172225	35172257	chr13	35172225	35172226	rs2477463
chr13	35287057	35287062	chr13	35287057	35287058	rs9574659
chr13	35315448	35315457	chr13	35315450	35315451	rs7989011
chr13	35460966	35460983	chr13	35460982	35460983	rs7999672
chr13	38579914	38579922	chr13	38579914	38579915	rs7327588
chr13	39642042	39642053	chr13	39642050	39642051	rs17591848
chr13	41167160	41167165	chr13	41167160	41167161	rs35765873
chr13	41869204	41869214	chr13	41869213	41869214	rs7989519
chr13	42832726	42832732	chr13	42832727	42832728	rs9567162
chr13	42833963	42833969	chr13	42833965	42833966	rs9533461
chr13	42934805	42934812	chr13	42934810	42934811	rs970783
chr13	42959866	42959871	chr13	42959866	42959867	rs12872452
chr13	43027610	43027623	chr13	43027614	43027615	rs9594971
chr13	43239257	43239267	chr13	43239258	43239259	rs1493524
chr13	47949304	47949310	chr13	47949309	47949310	rs2000992
chr13	48505412	48505423	chr13	48505414	48505415	rs2987530
chr13	48570439	48570444	chr13	48570440	48570441	rs9568150
chr13	48873008	48873019	chr13	48873009	48873010	rs11617295
chr13	49709155	49709162	chr13	49709155	49709156	rs9562955
chr13	52145698	52145706	chr13	52145700	52145701	rs9536232
chr13	52321479	52321536	chr13	52321514	52321515	rs3759510
chr13	52378246	52378256	chr13	52378248	52378249	rs12585743
chr13	52404313	52404325	chr13	52404323	52404324	rs9591482
chr13	52776103	52776108	chr13	52776103	52776104	rs4632017
chr13	52916748	52916756	chr13	52916755	52916756	rs9316627
chr13	52960773	52960779	chr13	52960778	52960779	rs1958317
chr13	52992358	52992366	chr13	52992358	52992359	rs9568865
chr13	53063228	53063236	chr13	53063235	53063236	rs9591524
chr13	53162091	53162109	chr13	53162097	53162098	rs9527125
chr13	53329196	53329213	chr13	53329200	53329201	rs9596859
chr13	53488789	53488796	chr13	53488792	53488793	rs9536594
chr13	53582880	53582888	chr13	53582881	53582882	rs2784547
chr13	53647049	53647054	chr13	53647050	53647051	rs1334873
chr13	54078675	54078680	chr13	54078675	54078676	rs7329805
chr13	54079191	54079197	chr13	54079191	54079192	rs1478654
chr13	54317856	54317874	chr13	54317860	54317861	rs7989053
chr13	54505902	54505919	chr13	54505917	54505918	rs17629882
chr13	57121808	57121818	chr13	57121809	57121810	rs2807633
chr13	57189698	57189704	chr13	57189698	57189699	rs9597593
chr13	57194198	57194206	chr13	57194205	57194206	rs4375560
chr13	57210018	57210024	chr13	57210022	57210023	rs7336996
chr13	57233369	57233380	chr13	57233375	57233376	rs1334297
chr13	57792659	57792664	chr13	57792663	57792664	rs9591874
chr13	58699281	58699287	chr13	58699281	58699282	rs1536625
chr13	58789988	58789994	chr13	58789988	58789989	rs12428025
chr13	58909897	58909910	chr13	58909900	58909901	rs746817
chr13	59140070	59140100	chr13	59140095	59140096	rs17718875
chr13	59159966	59159975	chr13	59159966	59159967	rs7985636
chr13	59197523	59197530	chr13	59197524	59197525	rs7338340
chr13	59446230	59446238	chr13	59446231	59446232	rs3736468
chr13	60442142	60442148	chr13	60442144	60442145	rs17225205
chr13	60605373	60605382	chr13	60605375	60605376	rs11148543
chr13	60683599	60683604	chr13	60683600	60683601	rs9563902
chr13	60744833	60744847	chr13	60744841	60744842	rs17059565
chr13	61681732	61681752	chr13	61681736	61681737	rs11617333
chr13	62311766	62311782	chr13	62311770	62311771	rs1521251
chr13	63576537	63576543	chr13	63576539	63576540	rs1508925
chr13	64001167	64001191	chr13	64001190	64001191	rs12866560
chr13	64220292	64220298	chr13	64220295	64220296	rs1390517
chr13	64618979	64618987	chr13	64618985	64618986	rs7323443
chr13	64643293	64643306	chr13	64643300	64643301	rs778439
chr13	64733739	64733746	chr13	64733742	64733743	rs2787625
chr13	65280387	65280397	chr13	65280391	65280392	rs1930769
chr13	65319233	65319238	chr13	65319234	65319235	rs9571495
chr13	65817699	65817716	chr13	65817700	65817701	rs17081175
chr13	65993104	65993112	chr13	65993107	65993108	rs17081413
chr13	66026279	66026287	chr13	66026285	66026286	rs9571595
chr13	66048806	66048814	chr13	66048811	66048812	rs7992460
chr13	66241501	66241506	chr13	66241503	66241504	rs9571661
chr13	66246898	66246905	chr13	66246902	66246903	rs1998489
chr13	66253619	66253636	chr13	66253634	66253635	rs4591020
chr13	66333565	66333579	chr13	66333565	66333566	rs17081947
chr13	66368157	66368171	chr13	66368162	66368163	rs9564358
chr13	66443686	66443693	chr13	66443692	66443693	rs2147343
chr13	66537141	66537146	chr13	66537141	66537142	rs9571710
chr13	66589464	66589472	chr13	66589464	66589465	rs17082112
chr13	66591037	66591047	chr13	66591046	66591047	rs8001394
chr13	66601950	66601955	chr13	66601954	66601955	rs1927813
chr13	66828101	66828124	chr13	66828113	66828114	rs1572187
chr13	66828135	66828144	chr13	66828143	66828144	rs17082395
chr13	66828231	66828282	chr13	66828260	66828261	rs17082399
chr13	66978561	66978573	chr13	66978566	66978567	rs9541135
chr13	70004525	70004530	chr13	70004529	70004530	rs9572482
chr13	70155980	70155995	chr13	70155994	70155995	rs337940
chr13	70241936	70241942	chr13	70241937	70241938	rs9542499
chr13	70242322	70242340	chr13	70242327	70242328	rs2044188
chr13	70401008	70401017	chr13	70401009	70401010	rs7985479
chr13	70431312	70431321	chr13	70431316	70431317	rs1937074
chr13	70431716	70431855	chr13	70431785	70431786	rs9564765
chr13	70551192	70551230	chr13	70551212	70551213	rs9592768
chr13	70609588	70609620	chr13	70609611	70609612	rs9542591
chr13	70909930	70909938	chr13	70909930	70909931	rs7335441
chr13	70910088	70910093	chr13	70910092	70910093	rs10507792
chr13	70937052	70937166	chr13	70937080	70937081	rs9652235
chr13	70999780	70999893	chr13	70999885	70999886	rs17205213
chr13	71012372	71012405	chr13	71012388	71012389	rs17088321
chr13	71019513	71019607	chr13	71019598	71019599	rs2325422
chr13	71036376	71036382	chr13	71036378	71036379	rs4283111
chr13	71090637	71090652	chr13	71090647	71090648	rs17088347
chr13	71243071	71243178	chr13	71243089	71243090	rs9529913
chr13	71262019	71262024	chr13	71262022	71262023	rs748676
chr13	71270966	71271054	chr13	71271016	71271017	rs9572793
chr13	71273722	71273730	chr13	71273722	71273723	rs303935
chr13	71324823	71324829	chr13	71324823	71324824	rs17252752
chr13	71391919	71391937	chr13	71391922	71391923	rs9542774
chr13	71394999	71395007	chr13	71395005	71395006	rs1460453
chr13	71443868	71443883	chr13	71443875	71443876	rs7991840
chr13	71476607	71476636	chr13	71476627	71476628	rs1380800
chr13	71667245	71667313	chr13	71667300	71667301	rs17252927
chr13	71669618	71669896	chr13	71669714	71669715	rs9572903
chr13	71671025	71671037	chr13	71671025	71671026	rs17195483
chr13	71727985	71727996	chr13	71727994	71727995	rs9572926
chr13	71762028	71762033	chr13	71762029	71762030	rs540398
chr13	71762139	71762144	chr13	71762140	71762141	rs495677
chr13	71771196	71771235	chr13	71771213	71771214	rs9572945
chr13	71876057	71876064	chr13	71876061	71876062	rs1340169
chr13	71985769	71985922	chr13	71985806	71985807	rs6562709
chr13	72019306	72019328	chr13	72019312	72019313	rs7999988
chr13	72122400	72122410	chr13	72122408	72122409	rs9530052
chr13	72122641	72122651	chr13	72122644	72122645	rs17089668
chr13	72133554	72133718	chr13	72133717	72133718	rs9530071
chr13	72149504	72149510	chr13	72149505	72149506	rs9318105
chr13	72463270	72463277	chr13	72463273	72463274	rs9543189
chr13	72840772	72840781	chr13	72840777	72840778	rs7998501
chr13	72840955	72840977	chr13	72840956	72840957	rs17090098
chr13	72937930	72937939	chr13	72937935	72937936	rs981625
chr13	73227155	73227165	chr13	73227158	73227159	rs718570
chr13	73239559	73239580	chr13	73239578	73239579	rs9543452
chr13	75278407	75278416	chr13	75278412	75278413	rs654431
chr13	75961507	75961512	chr13	75961510	75961511	rs496742
chr13	77609713	77609723	chr13	77609714	77609715	rs9600980
chr13	77632034	77632079	chr13	77632039	77632040	rs17069037
chr13	77711972	77711986	chr13	77711972	77711973	rs17745309
chr13	77719459	77719468	chr13	77719464	77719465	rs10507884
chr13	77719497	77719524	chr13	77719497	77719498	rs17069408
chr13	77765190	77765410	chr13	77765320	77765321	rs1536776
chr13	77779042	77779123	chr13	77779101	77779102	rs747453
chr13	77941162	77941172	chr13	77941168	77941169	rs8000206
chr13	78054506	78054516	chr13	78054510	78054511	rs9593344
chr13	78060892	78060921	chr13	78060919	78060920	rs12869431
chr13	78081317	78081400	chr13	78081379	78081380	rs1555813
chr13	78152528	78152547	chr13	78152537	78152538	rs2057612
chr13	78251365	78251370	chr13	78251366	78251367	rs10507895
chr13	78254201	78254216	chr13	78254205	78254206	rs17769295
chr13	78256534	78256552	chr13	78256536	78256537	rs17070282
chr13	78292908	78292925	chr13	78292921	78292922	rs17832066
chr13	78293002	78293028	chr13	78293002	78293003	rs17832102
chr13	78430023	78430131	chr13	78430051	78430052	rs9574334
chr13	78457857	78457866	chr13	78457862	78457863	rs12873293
chr13	78459157	78459177	chr13	78459176	78459177	rs4572267
chr13	78478356	78478368	chr13	78478367	78478368	rs17180985
chr13	78513231	78513238	chr13	78513231	78513232	rs1854861
chr13	79019976	79019990	chr13	79019982	79019983	rs9545133
chr13	79067657	79067665	chr13	79067657	79067658	rs9574441
chr13	79100667	79100675	chr13	79100674	79100675	rs9545159
chr13	79387280	79387288	chr13	79387286	79387287	rs9593421
chr13	79387814	79387830	chr13	79387814	79387815	rs17794787
chr13	79408593	79408607	chr13	79408606	79408607	rs3861144
chr13	79411644	79411674	chr13	79411673	79411674	rs2329143
chr13	79707819	79707826	chr13	79707820	79707821	rs17072502
chr13	79831595	79831615	chr13	79831608	79831609	rs496932
chr13	79831621	79831630	chr13	79831624	79831625	rs17072634
chr13	80156365	80156372	chr13	80156371	80156372	rs11840768
chr13	80189958	80189965	chr13	80189962	80189963	rs1361580
chr13	80979149	80979154	chr13	80979150	80979151	rs12583741
chr13	86220516	86220521	chr13	86220516	86220517	rs4132040
chr13	86507356	86507361	chr13	86507360	86507361	rs9516372
chr13	91759125	91759134	chr13	91759131	91759132	rs16947326
chr13	93182574	93182581	chr13	93182580	93182581	rs16949153
chr13	93257470	93257481	chr13	93257475	93257476	rs9516294
chr13	93511393	93511400	chr13	93511395	93511396	rs17791653
chr13	93793441	93793450	chr13	93793443	93793444	rs12584506
chr13	94198861	94198867	chr13	94198864	94198865	rs9301995
chr13	94245716	94245729	chr13	94245728	94245729	rs7987784
chr13	94314984	94315037	chr13	94315030	94315031	rs16950263
chr13	94345205	94345210	chr13	94345207	94345208	rs943705
chr13	94345498	94345506	chr13	94345502	94345503	rs7984042
chr13	94472631	94472643	chr13	94472640	94472641	rs4148548
chr13	95845078	95845084	chr13	95845082	95845083	rs912692
chr13	96220101	96220107	chr13	96220102	96220103	rs9556625
chr13	96725602	96725616	chr13	96725604	96725605	rs1999088
chr13	99078792	99078797	chr13	99078792	99078793	rs17611302
chr13	99243717	99243723	chr13	99243717	99243718	rs1022845
chr13	99243717	99243723	chr13	99243722	99243723	rs2390359
chr13	99310003	99310016	chr13	99310004	99310005	rs17658053
chr13	99311167	99311180	chr13	99311175	99311176	rs9557319
chr13	99684679	99684696	chr13	99684684	99684685	rs17254227
chr13	99686005	99686036	chr13	99686005	99686006	rs7319215
chr13	99686230	99686239	chr13	99686234	99686235	rs539158
chr13	99765867	99765874	chr13	99765869	99765870	rs12860027
chr13	99801091	99801128	chr13	99801107	99801108	rs12583054
chr13	99960708	99960728	chr13	99960726	99960727	rs837296
chr13	99973583	99973666	chr13	99973664	99973665	rs837323
chr13	100321357	100321363	chr13	100321362	100321363	rs2390516
chr13	100370050	100370144	chr13	100370060	100370061	rs2104452
chr13	100370145	100370174	chr13	100370170	100370171	rs17614507
chr13	100656007	100656013	chr13	100656010	100656011	rs12877169
chr13	101090379	101090385	chr13	101090383	101090384	rs12866948
chr13	101167263	101167271	chr13	101167263	101167264	rs17686644
chr13	102638114	102638119	chr13	102638118	102638119	rs4000785
chr13	103254152	103254158	chr13	103254155	103254156	rs9519162
chr13	103556905	103556921	chr13	103556909	103556910	rs11838954
chr13	103808494	103808502	chr13	103808494	103808495	rs9514252
chr13	104046195	104046202	chr13	104046198	104046199	rs17469803
chr13	104485771	104485785	chr13	104485772	104485773	rs9586701
chr13	104727258	104727264	chr13	104727262	104727263	rs7989487
chr13	104733182	104733220	chr13	104733190	104733191	rs9586782
chr13	104938192	104938197	chr13	104938192	104938193	rs1891117
chr13	105032359	105032377	chr13	105032375	105032376	rs16966902
chr13	105094508	105094516	chr13	105094511	105094512	rs9586924
chr13	105559625	105559641	chr13	105559629	105559630	rs1372790
chr13	105856142	105856147	chr13	105856146	105856147	rs11843350
chr13	105918488	105918495	chr13	105918491	105918492	rs9520083
chr13	105980430	105980442	chr13	105980436	105980437	rs9301142
chr13	106121016	106121021	chr13	106121018	106121019	rs7317199
chr13	106250537	106250548	chr13	106250543	106250544	rs16969147
chr13	106413402	106413417	chr13	106413402	106413403	rs11069671
chr13	106519731	106519742	chr13	106519740	106519741	rs2245300
chr13	106741566	106741573	chr13	106741571	106741572	rs11841346
chr13	107913916	107913941	chr13	107913934	107913935	rs7335714
chr13	108010635	108010640	chr13	108010639	108010640	rs9559365
chr13	111014743	111014763	chr13	111014752	111014753	rs1771915
chr13	111023698	111023704	chr13	111023701	111023702	rs1163627
chr14	25034672	25034677	chr14	25034676	25034677	rs17109994
chr14	25060725	25060731	chr14	25060729	25060730	rs17110039
chr14	25061213	25061218	chr14	25061217	25061218	rs17110041
chr14	25061298	25061303	chr14	25061300	25061301	rs7145019
chr14	25091119	25091124	chr14	25091120	25091121	rs11844629
chr14	25295540	25295546	chr14	25295540	25295541	rs1951050
chr14	25664219	25664233	chr14	25664220	25664221	rs12892350
chr14	25669400	25669407	chr14	25669400	25669401	rs8020955
chr14	25669456	25669461	chr14	25669457	25669458	rs17110779
chr14	25933676	25933718	chr14	25933717	25933718	rs17495733
chr14	25933779	25933789	chr14	25933787	25933788	rs17111187
chr14	26444459	26444480	chr14	26444479	26444480	rs17111901
chr14	26615740	26615745	chr14	26615742	26615743	rs10873451
chr14	26697159	26697167	chr14	26697160	26697161	rs17112299
chr14	26697169	26697179	chr14	26697177	26697178	rs17349242
chr14	27097474	27097481	chr14	27097477	27097478	rs17112838
chr14	27517295	27517300	chr14	27517299	27517300	rs17113310
chr14	28654562	28654575	chr14	28654574	28654575	rs10450901
chr14	28765104	28765109	chr14	28765108	28765109	rs959197
chr14	28772334	28772344	chr14	28772340	28772341	rs12887636
chr14	29559362	29559374	chr14	29559373	29559374	rs718545
chr14	29766686	29766707	chr14	29766704	29766705	rs11845707
chr14	29902112	29902122	chr14	29902119	29902120	rs12887422
chr14	29902141	29902146	chr14	29902144	29902145	rs12887448
chr14	29985003	29985017	chr14	29985003	29985004	rs17096757
chr14	30468973	30468979	chr14	30468976	30468977	rs17097563
chr14	30944786	30944800	chr14	30944799	30944800	rs12587817
chr14	31536791	31536799	chr14	31536791	31536792	rs12882789
chr14	31548518	31548527	chr14	31548521	31548522	rs12590840
chr14	32234011	32234026	chr14	32234015	32234016	rs17099449
chr14	32234098	32234105	chr14	32234100	32234101	rs12892900
chr14	32235326	32235331	chr14	32235330	32235331	rs10141164
chr14	32271827	32271845	chr14	32271829	32271830	rs17099489
chr14	32273255	32273278	chr14	32273275	32273276	rs2300830
chr14	32439551	32439556	chr14	32439554	32439555	rs10152008
chr14	32486763	32486861	chr14	32486834	32486835	rs17099738
chr14	32486863	32486927	chr14	32486913	32486914	rs8017203
chr14	32487562	32487570	chr14	32487569	32487570	rs10149308
chr14	32542347	32542364	chr14	32542348	32542349	rs1953440
chr14	32576720	32576726	chr14	32576720	32576721	rs8006993
chr14	32578389	32578412	chr14	32578407	32578408	rs1953443
chr14	32604998	32605003	chr14	32605002	32605003	rs12587708
chr14	32609481	32609487	chr14	32609484	32609485	rs12436851
chr14	32624877	32624884	chr14	32624883	32624884	rs8008999
chr14	32647881	32647890	chr14	32647889	32647890	rs17100147
chr14	32657897	32657926	chr14	32657916	32657917	rs4982052
chr14	32679608	32679613	chr14	32679611	32679612	rs17462275
chr14	32702900	32702914	chr14	32702905	32702906	rs10483429
chr14	32724931	32724944	chr14	32724940	32724941	rs17100329
chr14	32746281	32746288	chr14	32746283	32746284	rs1958002
chr14	32746472	32746482	chr14	32746478	32746479	rs17100370
chr14	32746735	32746823	chr14	32746740	32746741	rs1958024
chr14	32746932	32746940	chr14	32746933	32746934	rs10146371
chr14	32746940	32746965	chr14	32746953	32746954	rs1958023
chr14	32757481	32757494	chr14	32757481	32757482	rs12432716
chr14	32758206	32758217	chr14	32758208	32758209	rs10136871
chr14	32787480	32787490	chr14	32787487	32787488	rs17100452
chr14	32789262	32789271	chr14	32789263	32789264	rs1909838
chr14	32790094	32790126	chr14	32790119	32790120	rs17100454
chr14	32814233	32814243	chr14	32814235	32814236	rs6571591
chr14	32814408	32814449	chr14	32814427	32814428	rs7152037
chr14	32846880	32846899	chr14	32846892	32846893	rs12372856
chr14	32847148	32847179	chr14	32847152	32847153	rs4555053
chr14	32848318	32848329	chr14	32848322	32848323	rs1279473
chr14	32863126	32863135	chr14	32863126	32863127	rs17100653
chr14	32889272	32889277	chr14	32889275	32889276	rs17100753
chr14	32889889	32889909	chr14	32889903	32889904	rs17568576
chr14	32932901	32932944	chr14	32932915	32932916	rs10483440
chr14	32933222	32933234	chr14	32933225	32933226	rs2383466
chr14	32992212	32992220	chr14	32992215	32992216	rs17101219
chr14	32994923	32994928	chr14	32994926	32994927	rs17101249
chr14	33029562	33029570	chr14	33029568	33029569	rs10483448
chr14	33068545	33068550	chr14	33068547	33068548	rs17101462
chr14	33099615	33099626	chr14	33099618	33099619	rs8003883
chr14	33138437	33138498	chr14	33138451	33138452	rs8004379
chr14	33138784	33138797	chr14	33138795	33138796	rs1958552
chr14	33181495	33181523	chr14	33181502	33181503	rs8009173
chr14	33182075	33182095	chr14	33182080	33182081	rs11627680
chr14	33193117	33193124	chr14	33193122	33193123	rs4412895
chr14	33215785	33215839	chr14	33215827	33215828	rs7153698
chr14	33232895	33232901	chr14	33232895	33232896	rs7151113
chr14	33234446	33234456	chr14	33234454	33234455	rs10149633
chr14	33259311	33259322	chr14	33259315	33259316	rs17488545
chr14	33259385	33259391	chr14	33259386	33259387	rs17410178
chr14	33259707	33259841	chr14	33259839	33259840	rs956884
chr14	33267362	33267368	chr14	33267365	33267366	rs9635158
chr14	33301469	33301474	chr14	33301469	33301470	rs8020167
chr14	33317024	33317037	chr14	33317030	33317031	rs2296623
chr14	33326822	33326832	chr14	33326822	33326823	rs10131639
chr14	33372826	33372831	chr14	33372829	33372830	rs10133109
chr14	33777728	33777735	chr14	33777733	33777734	rs7148489
chr14	33790894	33790899	chr14	33790898	33790899	rs17441461
chr14	33793221	33793226	chr14	33793221	33793222	rs17520143
chr14	33814452	33814461	chr14	33814460	33814461	rs8016069
chr14	35559083	35559094	chr14	35559089	35559090	rs12432055
chr14	35559721	35559727	chr14	35559721	35559722	rs764489
chr14	35560019	35560024	chr14	35560022	35560023	rs17836290
chr14	35819067	35819073	chr14	35819070	35819071	rs4378535
chr14	35959322	35959332	chr14	35959322	35959323	rs10483463
chr14	35994159	35994198	chr14	35994164	35994165	rs17104536
chr14	36290211	36290217	chr14	36290215	36290216	rs17105217
chr14	36361880	36361886	chr14	36361885	36361886	rs712346
chr14	36374323	36374329	chr14	36374328	36374329	rs17105458
chr14	36425093	36425102	chr14	36425098	36425099	rs1154116
chr14	36444512	36444530	chr14	36444518	36444519	rs17105665
chr14	36515127	36515142	chr14	36515140	36515141	rs17105831
chr14	36528755	36528767	chr14	36528765	36528766	rs2022730
chr14	36616201	36616208	chr14	36616202	36616203	rs2415379
chr14	36616209	36616230	chr14	36616228	36616229	rs2415380
chr14	36627954	36627983	chr14	36627956	36627957	rs17178639
chr14	36653325	36653331	chr14	36653326	36653327	rs17106337
chr14	36678133	36678167	chr14	36678153	36678154	rs17106428
chr14	36678203	36678222	chr14	36678209	36678210	rs761678
chr14	36784077	36784106	chr14	36784081	36784082	rs17106510
chr14	36784077	36784106	chr14	36784103	36784104	rs17106512
chr14	36785801	36785809	chr14	36785808	36785809	rs7143938
chr14	36921721	36921740	chr14	36921730	36921731	rs17106703
chr14	37326518	37326523	chr14	37326519	37326520	rs12878846
chr14	44916208	44916213	chr14	44916210	44916211	rs17116043
chr14	45403152	45403159	chr14	45403156	45403157	rs10144351
chr14	45644181	45644188	chr14	45644182	45644183	rs1754313
chr14	47542598	47542608	chr14	47542603	47542604	rs8010070
chr14	48379184	48379230	chr14	48379197	48379198	rs4414398
chr14	48727813	48727821	chr14	48727816	48727817	rs17121024
chr14	48727901	48727909	chr14	48727901	48727902	rs17121026
chr14	50321731	50321744	chr14	50321737	50321738	rs12436213
chr14	52843274	52843283	chr14	52843274	52843275	rs7143361
chr14	53031197	53031205	chr14	53031197	53031198	rs8004000
chr14	53075228	53075245	chr14	53075231	53075232	rs2255907
chr14	53301737	53301747	chr14	53301746	53301747	rs7140669
chr14	53409381	53409392	chr14	53409384	53409385	rs1958648
chr14	53708477	53708484	chr14	53708478	53708479	rs10483629
chr14	53757224	53757235	chr14	53757229	53757230	rs11849437
chr14	53757685	53757738	chr14	53757693	53757694	rs11626659
chr14	54223224	54223229	chr14	54223224	54223225	rs1570254
chr14	54413625	54413632	chr14	54413628	54413629	rs17128050
chr14	55295411	55295419	chr14	55295414	55295415	rs12433211
chr14	55383904	55383912	chr14	55383908	55383909	rs7159748
chr14	55612483	55612488	chr14	55612486	55612487	rs17093198
chr14	56042103	56042110	chr14	56042103	56042104	rs17773440
chr14	56042204	56042218	chr14	56042217	56042218	rs1959060
chr14	56042386	56042391	chr14	56042390	56042391	rs4274344
chr14	56050616	56050635	chr14	56050630	56050631	rs10142463
chr14	56050824	56050830	chr14	56050829	56050830	rs17091579
chr14	56080069	56080076	chr14	56080072	56080073	rs10142042
chr14	56083678	56083688	chr14	56083682	56083683	rs1953265
chr14	56196741	56196746	chr14	56196741	56196742	rs8007927
chr14	56227565	56227587	chr14	56227582	56227583	rs17091965
chr14	56279098	56279117	chr14	56279101	56279102	rs17092064
chr14	56289843	56289881	chr14	56289872	56289873	rs169147
chr14	56437054	56437100	chr14	56437075	56437076	rs12432775
chr14	56439841	56439852	chr14	56439843	56439844	rs9646156
chr14	56605017	56605023	chr14	56605018	56605019	rs17092824
chr14	57867704	57867717	chr14	57867705	57867706	rs10137475
chr14	58070001	58070018	chr14	58070014	58070015	rs12895026
chr14	58352042	58352055	chr14	58352051	58352052	rs1365796
chr14	59544610	59544615	chr14	59544611	59544612	rs35427175
chr14	60416748	60416758	chr14	60416754	60416755	rs17097860
chr14	60505298	60505309	chr14	60505305	60505306	rs4151413
chr14	61634490	61634514	chr14	61634494	61634495	rs17735026
chr14	61634539	61634550	chr14	61634548	61634549	rs17099515
chr14	62855406	62855412	chr14	62855407	62855408	rs17824786
chr14	66360936	66360941	chr14	66360938	66360939	rs3784075
chr14	67769340	67769352	chr14	67769346	67769347	rs1314913
chr14	67828265	67828272	chr14	67828270	67828271	rs34518413
chr14	67844082	67844092	chr14	67844083	67844084	rs3784105
chr14	68140513	68140518	chr14	68140516	68140517	rs2236185
chr14	69389695	69389741	chr14	69389725	69389726	rs13329036
chr14	69610041	69610053	chr14	69610044	69610045	rs150943
chr14	70297661	70297666	chr14	70297665	70297666	rs3814872
chr14	71779802	71779807	chr14	71779803	71779804	rs10142099
chr14	71779852	71779858	chr14	71779854	71779855	rs1402056
chr14	72062177	72062184	chr14	72062178	72062179	rs2238170
chr14	72198732	72198737	chr14	72198735	72198736	rs3854
chr14	72639093	72639099	chr14	72639095	72639096	rs362424
chr14	73670601	73670636	chr14	73670601	73670602	rs8003130
chr14	73692033	73692046	chr14	73692043	73692044	rs4899498
chr14	73725026	73725034	chr14	73725026	73725027	rs8003543
chr14	73725109	73725129	chr14	73725126	73725127	rs10129575
chr14	73756074	73756097	chr14	73756095	73756096	rs8022606
chr14	73759394	73759399	chr14	73759396	73759397	rs747324
chr14	75609954	75609964	chr14	75609961	75609962	rs12435714
chr14	75694444	75694460	chr14	75694452	75694453	rs8020004
chr14	75694629	75694656	chr14	75694639	75694640	rs2543382
chr14	75865603	75865619	chr14	75865603	75865604	rs753334
chr14	76211299	76211453	chr14	76211299	76211300	rs17184054
chr14	76211299	76211453	chr14	76211366	76211367	rs17184061
chr14	76559735	76559741	chr14	76559738	76559739	rs12893694
chr14	76560417	76560433	chr14	76560421	76560422	rs17105180
chr14	77403631	77403640	chr14	77403631	77403632	rs17106503
chr14	77709454	77709470	chr14	77709469	77709470	rs213562
chr14	77733339	77733349	chr14	77733346	77733347	rs17107117
chr14	77848888	77848893	chr14	77848892	77848893	rs7158061
chr14	77881347	77881362	chr14	77881353	77881354	rs17107393
chr14	77885069	77885074	chr14	77885070	77885071	rs17107424
chr14	77944789	77944794	chr14	77944793	77944794	rs17107519
chr14	78181966	78181972	chr14	78181971	78181972	rs11849937
chr14	78529163	78529171	chr14	78529163	78529164	rs7150552
chr14	78572836	78572841	chr14	78572840	78572841	rs2202168
chr14	78679705	78679716	chr14	78679715	78679716	rs2061924
chr14	78720237	78720247	chr14	78720237	78720238	rs12436796
chr14	78884799	78884805	chr14	78884803	78884804	rs17109086
chr14	79240886	79240895	chr14	79240886	79240887	rs4486812
chr14	79341793	79341803	chr14	79341799	79341800	rs1882861
chr14	79390335	79390340	chr14	79390335	79390336	rs8019381
chr14	79392761	79392767	chr14	79392764	79392765	rs17175241
chr14	79451699	79451718	chr14	79451707	79451708	rs11623776
chr14	81680109	81680114	chr14	81680110	81680111	rs1769411
chr14	81781200	81781205	chr14	81781204	81781205	rs799094
chr14	81868016	81868026	chr14	81868023	81868024	rs17116631
chr14	82380817	82380824	chr14	82380820	82380821	rs17117483
chr14	82786027	82786033	chr14	82786027	82786028	rs10484154
chr14	83512266	83512272	chr14	83512271	83512272	rs17119339
chr14	85224020	85224025	chr14	85224021	85224022	rs11159724
chr14	85785558	85785565	chr14	85785559	85785560	rs12891400
chr14	86153346	86153354	chr14	86153352	86153353	rs11847007
chr14	86388874	86388880	chr14	86388876	86388877	rs17122761
chr14	86388929	86388935	chr14	86388929	86388930	rs1420923
chr14	86434054	86434062	chr14	86434059	86434060	rs7493213
chr14	87062538	87062554	chr14	87062552	87062553	rs12897521
chr14	87123605	87123615	chr14	87123607	87123608	rs8006559
chr14	87430704	87430710	chr14	87430709	87430710	rs2896063
chr14	88712334	88712343	chr14	88712342	88712343	rs17778186
chr14	88727616	88727621	chr14	88727619	88727620	rs17125470
chr14	88727692	88727699	chr14	88727697	88727698	rs17125472
chr14	89311961	89311968	chr14	89311965	89311966	rs7161101
chr14	89448985	89449007	chr14	89448990	89448991	rs10139734
chr14	90148116	90148122	chr14	90148119	90148120	rs17224082
chr14	94417106	94417113	chr14	94417111	94417112	rs17754740
chr14	94544687	94544744	chr14	94544724	94544725	rs8018775
chr14	94547787	94547793	chr14	94547788	94547789	rs12147295
chr14	96118355	96118368	chr14	96118364	96118365	rs2101268
chr14	96150411	96150417	chr14	96150416	96150417	rs8019595
chr14	96150579	96150598	chr14	96150588	96150589	rs17094206
chr14	96342125	96342135	chr14	96342134	96342135	rs2224442
chr14	96466634	96466646	chr14	96466637	96466638	rs8014276
chr14	96487819	96487837	chr14	96487820	96487821	rs17094678
chr14	96519637	96519646	chr14	96519644	96519645	rs17094767
chr14	96542174	96542182	chr14	96542174	96542175	rs865931
chr14	96591297	96591305	chr14	96591304	96591305	rs10129197
chr14	96956195	96956200	chr14	96956198	96956199	rs11628152
chr14	96958331	96958336	chr14	96958335	96958336	rs17758145
chr14	96960515	96960541	chr14	96960523	96960524	rs10144916
chr14	97021942	97021947	chr14	97021945	97021946	rs2810051
chr14	97090847	97090858	chr14	97090854	97090855	rs17095566
chr14	97177126	97177135	chr14	97177130	97177131	rs234152
chr14	97369540	97369551	chr14	97369550	97369551	rs10135506
chr14	97406670	97406675	chr14	97406674	97406675	rs11852145
chr14	97420109	97420123	chr14	97420113	97420114	rs11629277
chr14	97485214	97485220	chr14	97485218	97485219	rs12588317
chr14	97607573	97607579	chr14	97607577	97607578	rs17096335
chr14	97670984	97670991	chr14	97670985	97670986	rs11845002
chr14	97674446	97674469	chr14	97674453	97674454	rs11848636
chr14	97714925	97715050	chr14	97715049	97715050	rs17096623
chr14	97748819	97748832	chr14	97748823	97748824	rs12894205
chr14	97804319	97804330	chr14	97804319	97804320	rs1892231
chr14	97953286	97953300	chr14	97953286	97953287	rs8022455
chr14	97978990	97978998	chr14	97978992	97978993	rs4905694
chr14	98013046	98013051	chr14	98013049	98013050	rs10150553
chr14	98104668	98104682	chr14	98104677	98104678	rs764947
chr14	98169603	98169614	chr14	98169603	98169604	rs17599590
chr14	98220547	98220556	chr14	98220550	98220551	rs7143145
chr14	98453012	98453019	chr14	98453016	98453017	rs17098020
chr14	98453255	98453261	chr14	98453257	98453258	rs17627407
chr14	98536119	98536124	chr14	98536123	98536124	rs17098143
chr14	98536565	98536580	chr14	98536573	98536574	rs1257621
chr14	98732028	98732044	chr14	98732041	98732042	rs12323505
chr14	98749473	98749479	chr14	98749476	98749477	rs17638924
chr14	98768542	98768549	chr14	98768543	98768544	rs17639343
chr14	99429845	99429852	chr14	99429846	99429847	rs1005766
chr14	100723105	100723115	chr14	100723110	100723111	rs17099976
chr14	101418106	101418111	chr14	101418110	101418111	rs1677990
chr15	23518173	23518178	chr15	23518177	23518178	rs1564828
chr15	26681672	26681677	chr15	26681672	26681673	rs295740
chr15	26685135	26685143	chr15	26685142	26685143	rs17137907
chr15	29559723	29559730	chr15	29559725	29559726	rs4779532
chr15	30827886	30827892	chr15	30827887	30827888	rs10519739
chr15	31234311	31234325	chr15	31234315	31234316	rs5002279
chr15	31884677	31884694	chr15	31884688	31884689	rs16958066
chr15	32840625	32840630	chr15	32840625	32840626	rs12911211
chr15	32879117	32879136	chr15	32879135	32879136	rs639735
chr15	33108216	33108223	chr15	33108222	33108223	rs7402595
chr15	33368882	33368914	chr15	33368893	33368894	rs9989338
chr15	33498067	33498074	chr15	33498067	33498068	rs897322
chr15	33644893	33644898	chr15	33644894	33644895	rs16961240
chr15	33706463	33706469	chr15	33706463	33706464	rs7180021
chr15	33789466	33789478	chr15	33789469	33789470	rs1995164
chr15	33830778	33830783	chr15	33830782	33830783	rs17520774
chr15	33832831	33832837	chr15	33832833	33832834	rs17592804
chr15	33907570	33907577	chr15	33907570	33907571	rs2460837
chr15	33999985	33999991	chr15	33999989	33999990	rs970180
chr15	34050738	34050764	chr15	34050738	34050739	rs12917416
chr15	34078979	34079001	chr15	34078996	34078997	rs7169565
chr15	34080895	34080900	chr15	34080896	34080897	rs4923705
chr15	34109293	34109309	chr15	34109298	34109299	rs16962357
chr15	34153571	34153579	chr15	34153571	34153572	rs16962462
chr15	34178970	34179009	chr15	34178985	34178986	rs11631700
chr15	34179127	34179149	chr15	34179137	34179138	rs11636565
chr15	34179171	34179196	chr15	34179184	34179185	rs11632852
chr15	34186536	34186546	chr15	34186536	34186537	rs1435679
chr15	34298046	34298059	chr15	34298054	34298055	rs17630537
chr15	34298046	34298059	chr15	34298055	34298056	rs1040221
chr15	34298145	34298153	chr15	34298145	34298146	rs16962712
chr15	34347118	34347126	chr15	34347122	34347123	rs951170
chr15	34514079	34514095	chr15	34514086	34514087	rs2467353
chr15	34575268	34575279	chr15	34575268	34575269	rs2123793
chr15	34607178	34607187	chr15	34607183	34607184	rs16963328
chr15	34607495	34607500	chr15	34607499	34607500	rs8027726
chr15	34675469	34675475	chr15	34675473	34675474	rs4923717
chr15	34724078	34724089	chr15	34724084	34724085	rs4923721
chr15	34734302	34734308	chr15	34734303	34734304	rs16963783
chr15	34736052	34736080	chr15	34736079	34736080	rs12708546
chr15	34737852	34737857	chr15	34737856	34737857	rs8039329
chr15	34753280	34753285	chr15	34753282	34753283	rs17714070
chr15	34753617	34753625	chr15	34753619	34753620	rs10438399
chr15	34771697	34771704	chr15	34771700	34771701	rs3743338
chr15	34789121	34789127	chr15	34789124	34789125	rs16963903
chr15	34810787	34810804	chr15	34810787	34810788	rs7174289
chr15	34891865	34891882	chr15	34891872	34891873	rs11855199
chr15	34920658	34920672	chr15	34920664	34920665	rs7181636
chr15	34954374	34954383	chr15	34954381	34954382	rs8039031
chr15	34973962	34973969	chr15	34973963	34973964	rs3684
chr15	34975104	34975109	chr15	34975105	34975106	rs2290187
chr15	34975930	34975953	chr15	34975943	34975944	rs8042194
chr15	35004816	35004821	chr15	35004818	35004819	rs12909569
chr15	35031473	35031487	chr15	35031477	35031478	rs837127
chr15	35074314	35074319	chr15	35074318	35074319	rs17527156
chr15	35099380	35099414	chr15	35099389	35099390	rs8032714
chr15	35137088	35137097	chr15	35137093	35137094	rs1568679
chr15	35187633	35187680	chr15	35187655	35187656	rs8029248
chr15	35442148	35442154	chr15	35442153	35442154	rs10451007
chr15	35656854	35656862	chr15	35656854	35656855	rs12592817
chr15	35761643	35761649	chr15	35761644	35761645	rs1032639
chr15	35844693	35844704	chr15	35844700	35844701	rs11855545
chr15	35894091	35894121	chr15	35894104	35894105	rs11073267
chr15	35961282	35961293	chr15	35961292	35961293	rs8028367
chr15	36419217	36419222	chr15	36419221	36419222	rs7180446
chr15	37385307	37385313	chr15	37385307	37385308	rs1371964
chr15	38296888	38296895	chr15	38296891	38296892	rs2290551
chr15	38724936	38724941	chr15	38724938	38724939	rs3092979
chr15	40311352	40311357	chr15	40311356	40311357	rs1630294
chr15	41526801	41526806	chr15	41526802	41526803	rs35361241
chr15	41755546	41755554	chr15	41755553	41755554	rs3896725
chr15	44038882	44038890	chr15	44038883	44038884	rs17357114
chr15	44159323	44159334	chr15	44159323	44159324	rs17647146
chr15	44636412	44636437	chr15	44636430	44636431	rs990380
chr15	44662921	44662926	chr15	44662921	44662922	rs518775
chr15	44681891	44681898	chr15	44681895	44681896	rs1543204
chr15	44844574	44844580	chr15	44844579	44844580	rs2178098
chr15	45387446	45387451	chr15	45387446	45387447	rs897228
chr15	45603606	45603617	chr15	45603610	45603611	rs8032090
chr15	45681752	45681760	chr15	45681757	45681758	rs16959768
[truncated: 4,197 more rows]
