# Supplementary material for: A genome-wide assessment of conserved SNP alleles reveals a panel of regulatory SNPs relevant to the peripheral nerve
Source: BMC Genomics. 2018 May 2;19:311. doi: 10.1186/s12864-018-4692-z (PMC5930951; doi:10.1186/s12864-018-4692-z)
Supplement: Supplementary file 3 — List of the pilot set of regions and SNPs from chromosome 21, 22, and X. Columns 1 through 3 are BED file formatted hg18 coordinates of the conserved, non-coding regions. Columns 4 through 6 are BED file formatted hg18 coordinates of the SNPs residing within the identified regions. The final column is the rs ID number for each SNP. (TXT 9 kb) [file 12864_2018_4692_MOESM3_ESM.txt]

chr21	14647869	14647874	chr21	14647872	14647873	rs13048016
chr21	15299507	15299521	chr21	15299520	15299521	rs7280064
chr21	15652270	15652285	chr21	15652277	15652278	rs16982386
chr21	15729880	15729886	chr21	15729881	15729882	rs2823280
chr21	16880688	16880703	chr21	16880702	16880703	rs3803997
chr21	16880718	16880725	chr21	16880719	16880720	rs3803998
chr21	16887088	16887093	chr21	16887090	16887091	rs2823898
chr21	19230871	19230876	chr21	19230875	19230876	rs460825
chr21	19661559	19661570	chr21	19661567	19661568	rs2825543
chr21	21313182	21313188	chr21	21313183	21313184	rs7277262
chr21	21778651	21778662	chr21	21778659	21778660	rs233760
chr21	22535874	22535880	chr21	22535877	22535878	rs2827297
chr21	27318695	27318702	chr21	27318701	27318702	rs233616
chr21	28550903	28550909	chr21	28550908	28550909	rs2206849
chr21	28681566	28681571	chr21	28681568	28681569	rs2831741
chr21	29424534	29424540	chr21	29424534	29424535	rs2832203
chr21	29449389	29449394	chr21	29449390	29449391	rs9305393
chr21	33139128	33139135	chr21	33139132	33139133	rs2833975
chr21	33213365	33213372	chr21	33213365	33213366	rs7281293
chr21	33273214	33273219	chr21	33273217	33273218	rs2834040
chr21	33431020	33431029	chr21	33431024	33431025	rs8132254
chr21	33431167	33431196	chr21	33431188	33431189	rs8132292
chr21	35234522	35234528	chr21	35234522	35234523	rs8130590
chr21	35366984	35366996	chr21	35366990	35366991	rs2834747
chr21	35367060	35367117	chr21	35367093	35367094	rs17227266
chr21	36033307	36033313	chr21	36033307	36033308	rs2835112
chr21	36269198	36269214	chr21	36269211	36269212	rs2835196
chr21	36281865	36281876	chr21	36281872	36281873	rs2249599
chr21	36317420	36317426	chr21	36317425	36317426	rs4817761
chr21	36846163	36846171	chr21	36846167	36846168	rs376590
chr21	37916579	37916585	chr21	37916584	37916585	rs878307
chr21	38112515	38112521	chr21	38112518	38112519	rs2835986
chr21	38940551	38940556	chr21	38940553	38940554	rs16996658
chr21	38958107	38958118	chr21	38958112	38958113	rs8130434
chr21	40499095	40499101	chr21	40499099	40499100	rs16999481
chr21	41127253	41127260	chr21	41127255	41127256	rs2837850
chr21	41133606	41133612	chr21	41133610	41133611	rs8131683
chr22	16689437	16689442	chr22	16689437	16689438	rs5992119
chr22	16689437	16689442	chr22	16689437	16689438	rs5992119
chr22	25493989	25493999	chr22	25493998	25493999	rs2051623
chr22	25540690	25540696	chr22	25540690	25540691	rs713974
chr22	25556945	25556960	chr22	25556947	25556948	rs6005195
chr22	25581021	25581028	chr22	25581021	25581022	rs16982950
chr22	25588565	25588572	chr22	25588571	25588572	rs136557
chr22	25653869	25653874	chr22	25653870	25653871	rs739251
chr22	25678449	25678472	chr22	25678455	25678456	rs5761863
chr22	25749225	25749250	chr22	25749238	25749239	rs17343778
chr22	25769441	25769477	chr22	25769442	25769443	rs17429199
chr22	25769441	25769477	chr22	25769445	25769446	rs8137022
chr22	25769441	25769477	chr22	25769476	25769477	rs7286945
chr22	25884083	25884096	chr22	25884092	25884093	rs4822861
chr22	26012528	26012599	chr22	26012594	26012595	rs17173861
chr22	26012528	26012599	chr22	26012596	26012597	rs13054977
chr22	26012622	26012627	chr22	26012626	26012627	rs7293113
chr22	26146779	26146784	chr22	26146783	26146784	rs733164
chr22	26247799	26247804	chr22	26247802	26247803	rs17466256
chr22	26274397	26274404	chr22	26274403	26274404	rs16985013
chr22	26913737	26913746	chr22	26913737	26913738	rs7284814
chr22	26995094	26995113	chr22	26995108	26995109	rs16986240
chr22	27167830	27167847	chr22	27167840	27167841	rs16986429
chr22	27544643	27544648	chr22	27544647	27544648	rs2301429
chr22	28015405	28015410	chr22	28015408	28015409	rs16987366
chr22	33205230	33205249	chr22	33205230	33205231	rs130593
chr22	33363804	33363815	chr22	33363809	33363810	rs11089687
chr22	35426848	35426890	chr22	35426872	35426873	rs2284017
chr22	35430194	35430211	chr22	35430205	35430206	rs2267361
chr22	41020252	41020259	chr22	41020254	41020255	rs6002672
chr22	42090126	42090141	chr22	42090130	42090131	rs695648
chr22	42438983	42438993	chr22	42438991	42438992	rs6006534
chr22	42438997	42439002	chr22	42439001	42439002	rs17568513
chrX	10519616	10519621	chrX	10519619	10519620	rs10284156
chrX	13701570	13701575	chrX	13701574	13701575	rs13187
chrX	15529186	15529192	chrX	15529189	15529190	rs4646115
chrX	17730099	17730104	chrX	17730100	17730101	rs2187846
chrX	18560920	18560932	chrX	18560931	18560932	rs34122505
chrX	22421316	22421332	chrX	22421320	22421321	rs5970650
chrX	23089136	23089146	chrX	23089139	23089140	rs17343199
chrX	24566571	24566586	chrX	24566578	24566579	rs1921918
chrX	24688106	24688116	chrX	24688115	24688116	rs5944676
chrX	25170446	25170451	chrX	25170448	25170449	rs5986762
chrX	25376363	25376368	chrX	25376366	25376367	rs5944057
chrX	25411586	25411596	chrX	25411590	25411591	rs17286168
chrX	29185519	29185525	chrX	29185523	29185524	rs16988485
chrX	29403341	29403347	chrX	29403343	29403344	rs7065816
chrX	29847765	29847774	chrX	29847771	29847772	rs7063049
chrX	30959319	30959330	chrX	30959319	30959320	rs444301
chrX	31226760	31226769	chrX	31226766	31226767	rs11797901
chrX	31252044	31252049	chrX	31252047	31252048	rs7884417
chrX	31420373	31420379	chrX	31420375	31420376	rs16989672
chrX	31435143	31435149	chrX	31435144	31435145	rs3788892
chrX	31764702	31764707	chrX	31764702	31764703	rs1379871
chrX	31803223	31803228	chrX	31803227	31803228	rs1800275
chrX	39008367	39008377	chrX	39008373	39008374	rs5917286
chrX	39175198	39175203	chrX	39175199	39175200	rs2029475
chrX	39190395	39190404	chrX	39190403	39190404	rs6610273
chrX	43712864	43712876	chrX	43712873	43712874	rs12833438
chrX	82478122	82478130	chrX	82478125	82478126	rs1299087
chrX	82637870	82637946	chrX	82637909	82637910	rs12860283
chrX	85043549	85043617	chrX	85043566	85043567	rs16980331
chrX	85287194	85287201	chrX	85287199	85287200	rs242849
chrX	85367482	85367493	chrX	85367483	85367484	rs16980456
chrX	85404361	85404385	chrX	85404361	85404362	rs6653101
chrX	85443058	85443064	chrX	85443061	85443062	rs6623642
chrX	85764274	85764279	chrX	85764276	85764277	rs16980611
chrX	85809671	85809677	chrX	85809676	85809677	rs5922268
chrX	85913194	85913210	chrX	85913200	85913201	rs1419032
chrX	85961901	85961908	chrX	85961905	85961906	rs2185879
chrX	85971813	85971836	chrX	85971834	85971835	rs11092827
chrX	86429198	86429205	chrX	86429204	86429205	rs16980794
chrX	86890323	86890341	chrX	86890330	86890331	rs5922480
chrX	86890482	86890495	chrX	86890492	86890493	rs5924110
chrX	87641465	87641470	chrX	87641465	87641466	rs6522112
chrX	91308657	91308662	chrX	91308657	91308658	rs4021810
chrX	91336826	91336843	chrX	91336833	91336834	rs6618904
chrX	91529296	91529302	chrX	91529299	91529300	rs4252212
chrX	92656893	92656900	chrX	92656896	92656897	rs12687113
chrX	93640694	93640700	chrX	93640696	93640697	rs6619561
chrX	94777246	94777251	chrX	94777249	94777250	rs5990383
chrX	96687553	96687558	chrX	96687554	96687555	rs5967326
chrX	96740407	96740415	chrX	96740407	96740408	rs5921859
chrX	98164479	98164486	chrX	98164485	98164486	rs16982964
chrX	99217165	99217172	chrX	99217171	99217172	rs985251
chrX	99454087	99454093	chrX	99454090	99454091	rs7064056
chrX	103711687	103711695	chrX	103711690	103711691	rs1004122
chrX	104030456	104030461	chrX	104030460	104030461	rs1343409
chrX	104181005	104181031	chrX	104181019	104181020	rs16984615
chrX	120221829	120221834	chrX	120221833	120221834	rs1861522
chrX	120428002	120428008	chrX	120428004	120428005	rs6608251
chrX	121682472	121682478	chrX	121682474	121682475	rs17273301
chrX	122196457	122196480	chrX	122196465	122196466	rs7890100
chrX	123382405	123382410	chrX	123382406	123382407	rs2076164
chrX	123612555	123612568	chrX	123612557	123612558	rs16999342
chrX	124339837	124339845	chrX	124339841	124339842	rs3126112
chrX	125247437	125247470	chrX	125247453	125247454	rs16998722
chrX	125729275	125729280	chrX	125729276	125729277	rs17303490
chrX	125925884	125925893	chrX	125925884	125925885	rs5930055
chrX	125954394	125954405	chrX	125954394	125954395	rs17332319
chrX	127229700	127229720	chrX	127229716	127229717	rs17266605
chrX	127874030	127874040	chrX	127874030	127874031	rs9887026
chrX	128107907	128107918	chrX	128107915	128107916	rs722439
chrX	131733694	131733707	chrX	131733706	131733707	rs7878720
chrX	131733885	131733892	chrX	131733887	131733888	rs5933189
chrX	135102713	135102725	chrX	135102721	135102722	rs2300913
chrX	136737672	136737678	chrX	136737673	136737674	rs708697
chrX	136795666	136795675	chrX	136795667	136795668	rs6635500
chrX	136916407	136916412	chrX	136916410	136916411	rs6633954
chrX	137579834	137579839	chrX	137579837	137579838	rs17510193
chrX	139502708	139502777	chrX	139502738	139502739	rs5954039
chrX	146960885	146960891	chrX	146960887	146960888	rs6525876
chrX	147139773	147139778	chrX	147139776	147139777	rs16994500
chrX	147303281	147303289	chrX	147303286	147303287	rs6641405
chrX	147430625	147430635	chrX	147430631	147430632	rs17252118
chrX	147466469	147466477	chrX	147466473	147466474	rs5936216
chrX	147612978	147612994	chrX	147612990	147612991	rs5980583
chrX	147637143	147637154	chrX	147637150	147637151	rs12686890
chrX	147661284	147661318	chrX	147661298	147661299	rs17252278
chrX	147714683	147714691	chrX	147714690	147714691	rs1372593
chrX	147759881	147759889	chrX	147759884	147759885	rs16994786
chrX	147991975	147991988	chrX	147991976	147991977	rs9308376
chrX	148185049	148185065	chrX	148185059	148185060	rs764908
chrX	149322258	149322264	chrX	149322259	149322260	rs5924948
chrX	149632616	149632621	chrX	149632617	149632618	rs6627325
chrX	153231488	153231493	chrX	153231492	153231493	rs2070819
chrX	153239964	153239969	chrX	153239968	153239969	rs5987247
