# Supplementary material for: A genome-wide assessment of conserved SNP alleles reveals a panel of regulatory SNPs relevant to the peripheral nerve
Source: BMC Genomics. 2018 May 2;19:311. doi: 10.1186/s12864-018-4692-z (PMC5930951; doi:10.1186/s12864-018-4692-z)
Supplement: Supplementary file 7 — List of the 224 SOX10 consensus sites harboring SNPs. Columns 1 through 3 are BED file formatted hg18 coordinates of the conserved, non-coding SOX10 consensus sites. Columns 4 through 6 are BED file formatted hg18 coordinates of the SNPs residing within the identified regions. The final column is the rs ID number for each SNP. (TXT 14 kb) [file 12864_2018_4692_MOESM7_ESM.txt]

chr1	38565159	38565164	tttgt	chr1	38565162	38565163	rs16824910
chr1	47626798	47626803	acaca	chr1	47626801	47626802	rs6662189
chr1	48904340	48904345	acaaa	chr1	48904340	48904341	rs1966247
chr1	58899363	58899368	acaca	chr1	58899363	58899364	rs4912363
chr1	63238576	63238581	cttgt	chr1	63238579	63238580	rs2297168
chr1	81292389	81292394	cttgt	chr1	81292389	81292390	rs1195766
chr1	81469410	81469415	tgtgt	chr1	81469410	81469411	rs3934259
chr1	81706027	81706032	acaat	chr1	81706031	81706032	rs12036053
chr1	87838464	87838469	attgt	chr1	87838467	87838468	rs17130069
chr1	88787177	88787182	tttgt	chr1	88787181	88787182	rs17130499
chr1	97217082	97217087	acaat	chr1	97217085	97217086	rs17428852
chr1	107687797	107687802	acaat	chr1	107687800	107687801	rs11185092
chr1	161686636	161686641	acaca	chr1	161686637	161686638	rs4304553
chr1	163580302	163580307	tttgt	chr1	163580305	163580306	rs6667007
chr1	168449930	168449935	attgt	chr1	168449930	168449931	rs16863114
chr1	168461853	168461858	attgt	chr1	168461854	168461855	rs4399218
chr1	198315254	198315259	acaag	chr1	198315255	198315256	rs12031812
chr1	206897117	206897122	acaat	chr1	206897121	206897122	rs6680293
chr1	214131518	214131523	acaat	chr1	214131520	214131521	rs17025561
chr1	214757906	214757911	acaat	chr1	214757909	214757910	rs6604626
chr1	214806759	214806764	acaat	chr1	214806762	214806763	rs11572771
chr1	214870607	214870612	tttgt	chr1	214870610	214870611	rs11572720
chr1	215508039	215508044	acaaa	chr1	215508040	215508041	rs17699227
chr1	216441246	216441251	attgt	chr1	216441248	216441249	rs7549503
chr1	232639790	232639795	acaaa	chr1	232639793	232639794	rs2273873
chr2	19550302	19550307	acaat	chr2	19550304	19550305	rs12995711
chr2	38375407	38375412	acaat	chr2	38375411	38375412	rs17022549
chr2	44834620	44834625	cttgt	chr2	44834622	44834623	rs3738980
chr2	58735372	58735377	acaat	chr2	58735374	58735375	rs10490091
chr2	59158066	59158071	tgtgt	chr2	59158069	59158070	rs2024358
chr2	59371705	59371710	tttgt	chr2	59371708	59371709	rs13423236
chr2	66772815	66772820	attgt	chr2	66772819	66772820	rs17679928
chr2	156730006	156730011	attgt	chr2	156730008	156730009	rs17187538
chr2	174025755	174025760	attgt	chr2	174025755	174025756	rs6433414
chr2	178237118	178237123	tttgt	chr2	178237119	178237120	rs3770005
chr2	204633683	204633688	cttgt	chr2	204633685	204633686	rs7593004
chr2	204829651	204829656	acaat	chr2	204829652	204829653	rs2098828
chr2	221428609	221428614	tgtgt	chr2	221428610	221428611	rs669147
chr2	227050072	227050077	acaag	chr2	227050074	227050075	rs16867028
chr2	228564200	228564205	attgt	chr2	228564201	228564202	rs16824284
chr2	232853512	232853517	acaag	chr2	232853512	232853513	rs3116224
chr2	234321377	234321382	tttgt	chr2	234321378	234321379	rs11888459
chr3	15178175	15178180	tttgt	chr3	15178175	15178176	rs4685240
chr3	58753906	58753911	attgt	chr3	58753909	58753910	rs17059832
chr3	62426974	62426979	tgtgt	chr3	62426974	62426975	rs6445273
chr3	70934451	70934456	attgt	chr3	70934452	70934453	rs17007817
chr3	115861345	115861350	acaca	chr3	115861349	115861350	rs9832274
chr3	138543377	138543382	acaca	chr3	138543378	138543379	rs7648568
chr3	148250394	148250399	attgt	chr3	148250394	148250395	rs16859036
chr3	159121155	159121160	attgt	chr3	159121158	159121159	rs16828518
chr3	159410714	159410719	tgtgt	chr3	159410717	159410718	rs1729998
chr3	160076488	160076493	acaca	chr3	160076492	160076493	rs4679840
chr3	170564864	170564869	cttgt	chr3	170564868	170564869	rs6763243
chr3	170631155	170631160	tttgt	chr3	170631158	170631159	rs16853717
chr3	170979221	170979226	attgt	chr3	170979224	170979225	rs13314293
chr3	175141783	175141788	acaaa	chr3	175141783	175141784	rs11926346
chr3	179737628	179737633	tgtgt	chr3	179737631	179737632	rs11928046
chr3	182908583	182908588	acaag	chr3	182908584	182908585	rs9860562
chr3	194843404	194843409	tttgt	chr3	194843404	194843405	rs2306720
chr4	4571699	4571704	acaat	chr4	4571703	4571704	rs2369117
chr4	46613841	46613846	acaat	chr4	46613845	46613846	rs6815290
chr4	80127805	80127810	attgt	chr4	80127807	80127808	rs13145267
chr4	84972556	84972561	acaat	chr4	84972556	84972557	rs17007420
chr4	97190663	97190668	acaag	chr4	97190664	97190665	rs1877918
chr4	120169002	120169007	tttgt	chr4	120169003	120169004	rs13435629
chr4	121326489	121326494	attgt	chr4	121326493	121326494	rs7685077
chr4	146058785	146058790	acaaa	chr4	146058788	146058789	rs17724179
chr4	146183931	146183936	acaat	chr4	146183934	146183935	rs34577920
chr4	174696393	174696398	cttgt	chr4	174696397	174696398	rs744724
chr4	178737963	178737968	acaat	chr4	178737966	178737967	rs1920969
chr4	179118808	179118813	acaag	chr4	179118809	179118810	rs10520397
chr4	181504742	181504747	tttgt	chr4	181504742	181504743	rs4241718
chr5	2529434	2529439	attgt	chr5	2529434	2529435	rs16869809
chr5	3171889	3171894	tttgt	chr5	3171893	3171894	rs1389879
chr5	4066603	4066608	acaaa	chr5	4066605	4066606	rs10066406
chr5	11068664	11068669	acaat	chr5	11068667	11068668	rs2907088
chr5	22235755	22235760	acaag	chr5	22235756	22235757	rs10941940
chr5	76971160	76971165	acaat	chr5	76971163	76971164	rs2290691
chr5	77382692	77382697	acaca	chr5	77382695	77382696	rs193343
chr5	93664087	93664092	attgt	chr5	93664090	93664091	rs13153203
chr5	103107946	103107951	acaat	chr5	103107949	103107950	rs986878
chr5	104009962	104009967	acaat	chr5	104009965	104009966	rs424906
chr5	107007150	107007155	attgt	chr5	107007150	107007151	rs35419
chr5	136931694	136931699	tttgt	chr5	136931694	136931695	rs17171479
chr5	157459610	157459615	tttgt	chr5	157459613	157459614	rs17055271
chr5	159960377	159960382	attgt	chr5	159960377	159960378	rs10071302
chr5	167480479	167480484	acaaa	chr5	167480482	167480483	rs17069917
chr6	1784608	1784613	acaat	chr6	1784612	1784613	rs3778535
chr6	19964675	19964680	acaat	chr6	19964679	19964680	rs9460424
chr6	22818474	22818479	acaat	chr6	22818478	22818479	rs16886790
chr6	45272329	45272334	acaca	chr6	45272332	45272333	rs927657
chr6	64696827	64696832	acaaa	chr6	64696827	64696828	rs16894686
chr6	71789505	71789510	acaag	chr6	71789506	71789507	rs11967336
chr6	85575564	85575569	attgt	chr6	85575565	85575566	rs9450040
chr6	98577359	98577364	acaag	chr6	98577363	98577364	rs12524696
chr6	98692222	98692227	acaca	chr6	98692222	98692223	rs17814604
chr6	100722381	100722386	cttgt	chr6	100722385	100722386	rs2073266
chr6	100958897	100958902	acaat	chr6	100958899	100958900	rs3798513
chr6	117628060	117628065	tgtgt	chr6	117628063	117628064	rs6904594
chr6	118599916	118599921	cttgt	chr6	118599918	118599919	rs17335828
chr6	157373575	157373580	tgtgt	chr6	157373575	157373576	rs11752018
chr6	160094441	160094446	tttgt	chr6	160094445	160094446	rs1440
chr7	9853948	9853953	acaaa	chr7	9853951	9853952	rs12702949
chr7	13661046	13661051	attgt	chr7	13661050	13661051	rs10246235
chr7	21035336	21035341	acaag	chr7	21035338	21035339	rs12665958
chr7	21785370	21785375	acaca	chr7	21785374	21785375	rs2074330
chr7	39138748	39138753	acaca	chr7	39138752	39138753	rs2280667
chr7	39380605	39380610	acaaa	chr7	39380605	39380606	rs1019083
chr7	69686988	69686993	attgt	chr7	69686991	69686992	rs17492339
chr7	95350561	95350566	attgt	chr7	95350561	95350562	rs10249566
chr7	101600388	101600393	attgt	chr7	101600389	101600390	rs3764839
chr7	102988758	102988763	acaat	chr7	102988762	102988763	rs362796
chr7	109492616	109492621	tttgt	chr7	109492619	109492620	rs1525513
chr7	131601713	131601718	attgt	chr7	131601713	131601714	rs1364510
chr8	3672421	3672426	cttgt	chr8	3672424	3672425	rs17067701
chr8	25851093	25851098	acaat	chr8	25851095	25851096	rs10503780
chr8	37281347	37281352	acaag	chr8	37281347	37281348	rs17333409
chr8	64979757	64979762	acaaa	chr8	64979761	64979762	rs7005034
chr8	65681734	65681739	acaat	chr8	65681736	65681737	rs34869772
chr8	77600255	77600260	attgt	chr8	77600256	77600257	rs16939290
chr8	109428840	109428845	acaat	chr8	109428844	109428845	rs16877676
chr8	138460042	138460047	tgtgt	chr8	138460046	138460047	rs16907090
chr9	25405712	25405717	acaaa	chr9	25405712	25405713	rs12377312
chr9	80243184	80243189	attgt	chr9	80243187	80243188	rs17788061
chr9	80254215	80254220	attgt	chr9	80254218	80254219	rs10780237
chr9	81833298	81833303	acaaa	chr9	81833298	81833299	rs12339973
chr9	83269229	83269234	acaat	chr9	83269230	83269231	rs7030286
chr9	83363099	83363104	acaaa	chr9	83363100	83363101	rs11139311
chr9	101170578	101170583	tttgt	chr9	101170578	101170579	rs1323470
chr9	120084132	120084137	tttgt	chr9	120084135	120084136	rs16906869
chr9	127632021	127632026	acaca	chr9	127632021	127632022	rs7873499
chr9	136263066	136263071	tttgt	chr9	136263068	136263069	rs17093644
chr9	138015267	138015272	acaaa	chr9	138015267	138015268	rs4842063
chr10	1742019	1742024	tgtgt	chr10	1742020	1742021	rs17221979
chr10	16747810	16747815	acaaa	chr10	16747811	16747812	rs7089697
chr10	33590026	33590031	acaaa	chr10	33590029	33590030	rs11592642
chr10	34038648	34038653	acaaa	chr10	34038651	34038652	rs4316457
chr10	77673116	77673121	acaaa	chr10	77673120	77673121	rs1247491
chr10	77972446	77972451	acaca	chr10	77972449	77972450	rs17383044
chr10	78070796	78070801	acaat	chr10	78070798	78070799	rs17469556
chr10	87485150	87485155	acaaa	chr10	87485150	87485151	rs11201758
chr10	110503532	110503537	attgt	chr10	110503532	110503533	rs10509877
chr10	115086744	115086749	acaag	chr10	115086748	115086749	rs12573692
chr10	117892244	117892249	tttgt	chr10	117892248	117892249	rs10885863
chr10	127931991	127931996	cttgt	chr10	127931994	127931995	rs2279753
chr10	128784796	128784801	tttgt	chr10	128784798	128784799	rs7087282
chr10	129378852	129378857	acaat	chr10	129378855	129378856	rs11018267
chr10	130596685	130596690	acaaa	chr10	130596685	130596686	rs11819115
chr10	131852915	131852920	tttgt	chr10	131852918	131852919	rs11017112
chr11	5381275	5381280	attgt	chr11	5381276	5381277	rs16930511
chr11	31400150	31400155	acaat	chr11	31400151	31400152	rs1376362
chr11	33820869	33820874	acaat	chr11	33820873	33820874	rs7925364
chr11	41596299	41596304	cttgt	chr11	41596302	41596303	rs17455654
chr11	79399617	79399622	tttgt	chr11	79399620	79399621	rs642389
chr11	91682053	91682058	attgt	chr11	91682053	91682054	rs12803004
chr11	109507950	109507955	acaat	chr11	109507953	109507954	rs1564013
chr11	113518503	113518508	acaaa	chr11	113518505	113518506	rs667129
chr11	115438593	115438598	acaaa	chr11	115438594	115438595	rs17462849
chr11	125354134	125354139	attgt	chr11	125354136	125354137	rs11607720
chr11	130859145	130859150	acaaa	chr11	130859148	130859149	rs12224624
chr12	64733171	64733176	tttgt	chr12	64733171	64733172	rs10878370
chr12	115081634	115081639	acaat	chr12	115081635	115081636	rs17498599
chr13	32717736	32717741	acaaa	chr13	32717738	32717739	rs9591622
chr13	35172225	35172230	tgtgt	chr13	35172225	35172226	rs2477463
chr13	48505412	48505417	tttgt	chr13	48505414	48505415	rs2987530
chr13	52145699	52145704	tttgt	chr13	52145700	52145701	rs9536232
chr13	60605374	60605379	acaat	chr13	60605375	60605376	rs11148543
chr13	60744841	60744846	tttgt	chr13	60744841	60744842	rs17059565
chr13	61681736	61681741	acaag	chr13	61681736	61681737	rs11617333
chr13	65280389	65280394	acaca	chr13	65280391	65280392	rs1930769
chr13	66589464	66589469	attgt	chr13	66589464	66589465	rs17082112
chr13	78081378	78081383	attgt	chr13	78081379	78081380	rs1555813
chr13	79831604	79831609	acaaa	chr13	79831608	79831609	rs496932
chr13	99310003	99310008	attgt	chr13	99310004	99310005	rs17658053
chr13	99684681	99684686	acaat	chr13	99684684	99684685	rs17254227
chr13	103556908	103556913	tgtgt	chr13	103556909	103556910	rs11838954
chr14	31548518	31548523	acaat	chr14	31548521	31548522	rs12590840
chr14	33181498	33181503	acaag	chr14	33181502	33181503	rs8009173
chr14	53757228	53757233	acaag	chr14	53757229	53757230	rs11849437
chr14	55383906	55383911	tgtgt	chr14	55383908	55383909	rs7159748
chr14	56153646	56153651	tttgt	chr14	56153649	56153650	rs2275023
chr14	60505301	60505306	acaag	chr14	60505305	60505306	rs4151413
chr14	88727616	88727621	cttgt	chr14	88727619	88727620	rs17125470
chr14	97670985	97670990	cttgt	chr14	97670985	97670986	rs11845002
chr14	101418106	101418111	acaca	chr14	101418110	101418111	rs1677990
chr15	34179136	34179141	acaaa	chr15	34179137	34179138	rs11636565
chr15	34753619	34753624	cttgt	chr15	34753619	34753620	rs10438399
chr15	35844698	35844703	acaaa	chr15	35844700	35844701	rs11855545
chr15	45603608	45603613	acaaa	chr15	45603610	45603611	rs8032090
chr15	55214627	55214632	acaat	chr15	55214630	55214631	rs2703617
chr15	55277894	55277899	tttgt	chr15	55277896	55277897	rs10518898
chr15	58156112	58156117	acaat	chr15	58156116	58156117	rs10450962
chr15	93704442	93704447	acaag	chr15	93704445	93704446	rs17556113
chr15	94326943	94326948	attgt	chr15	94326944	94326945	rs12903087
chr15	94671820	94671825	acaca	chr15	94671820	94671821	rs3743462
chr16	217910	217915	acaag	chr16	217912	217913	rs8045291
chr16	1847945	1847950	acaca	chr16	1847946	1847947	rs411193
chr16	6847473	6847478	acaag	chr16	6847474	6847475	rs11649022
chr16	49534651	49534656	tttgt	chr16	49534655	49534656	rs16949114
chr16	53169712	53169717	acaaa	chr16	53169712	53169713	rs1186802
chr16	53982882	53982887	acaaa	chr16	53982883	53982884	rs17232065
chr16	60889968	60889973	acaag	chr16	60889972	60889973	rs17335618
chr16	70981177	70981182	tttgt	chr16	70981181	70981182	rs9302636
chr16	77286558	77286563	tttgt	chr16	77286562	77286563	rs4888826
chr17	32076777	32076782	attgt	chr17	32076779	32076780	rs211981
chr18	8208118	8208123	acaca	chr18	8208122	8208123	rs7238296
chr18	20940489	20940494	acaaa	chr18	20940491	20940492	rs7230380
chr18	21018430	21018435	cttgt	chr18	21018432	21018433	rs8084530
chr18	22623496	22623501	acaca	chr18	22623498	22623499	rs4800268
chr18	34341914	34341919	tttgt	chr18	34341915	34341916	rs9963286
chr18	34664267	34664272	acaag	chr18	34664271	34664272	rs4800047
chr18	42986680	42986685	acaat	chr18	42986684	42986685	rs17784867
chr18	43333628	43333633	acaaa	chr18	43333630	43333631	rs10502882
chr18	62829941	62829946	attgt	chr18	62829943	62829944	rs17281764
chr19	18316675	18316680	acaat	chr19	18316678	18316679	rs2112176
chr19	35631280	35631285	acaaa	chr19	35631282	35631283	rs33430
chr19	36002853	36002858	tttgt	chr19	36002857	36002858	rs12976494
chr19	36760161	36760166	acaat	chr19	36760164	36760165	rs10414892
chr20	52620403	52620408	ACAAA	chr20	52620406	52620407	rs6023365
chr22	33363808	33363813	ACAAT	chr22	33363809	33363810	rs11089687
chrX	85043566	85043571	tgtgt	chrX	85043566	85043567	rs16980331
chrX	122196465	122196470	acaaa	chrX	122196465	122196466	rs7890100
chrX	124339840	124339845	acaat	chrX	124339841	124339842	rs3126112
chrX	128107912	128107917	attgt	chrX	128107915	128107916	rs722439
